# Supplementary material for: Collembola of the genus Protaphorura Absolon, 1901 (Onychiuridae) in the Eastern Palearctic: morphology, distribution, identification key
Source: Zookeys. 2016 Sep 29;(620):119–50. doi: 10.3897/zookeys.620.9372 (PMC5102424; doi:10.3897/zookeys.620.9372)
Supplement: XML Treatment for Protaphorura abscondita [file zookeys.620.9372-treatment1.xml]

<!DOCTYPE tp:taxon-treatment
  PUBLIC "-//TaxonX//DTD Taxonomic Treatment Publishing DTD v0 20100105//EN" "tax-treatment-NSO.dtd">
<tp:taxon-treatment xmlns:tp="http://www.plazi.org/taxpub"><tp:treatment-meta><kwd-group><label>Taxon classification</label><kwd><named-content content-type="kingdom">Animalia</named-content></kwd><kwd><named-content content-type="order">Collembola</named-content></kwd><kwd><named-content content-type="family">Onychiuridae</named-content></kwd></kwd-group><mixed-citation publication-type="journal"><person-group><name><surname>Kaprus’</surname><given-names>Igor</given-names></name><name><surname>Weiner</surname><given-names>Wanda</given-names></name><name><surname>Paśnik</surname><given-names>Grzegorz</given-names></name></person-group><article-title><tp:taxon-name><tp:taxon-name-part taxon-name-part-type="order">Collembola</tp:taxon-name-part></tp:taxon-name> of the genus <italic><tp:taxon-name><tp:taxon-name-part taxon-name-part-type="genus">Protaphorura</tp:taxon-name-part></tp:taxon-name></italic> Absolon, 1901 (<tp:taxon-name><tp:taxon-name-part taxon-name-part-type="family">Onychiuridae</tp:taxon-name-part></tp:taxon-name>) in the Eastern Palearctic: morphology, distribution, identification key</article-title><source>Zookeys</source><day>29</day><month>9</month><year>2016</year><volume>2016</volume><issue>620</issue><fpage>119</fpage><lpage>150</lpage><pub-id pub-id-type="doi">10.3897/zookeys.620.9372</pub-id></mixed-citation></tp:treatment-meta><tp:nomenclature><tp:taxon-name>
            <tp:taxon-name-part taxon-name-part-type="genus">Protaphorura</tp:taxon-name-part>
            <tp:taxon-name-part taxon-name-part-type="species">abscondita</tp:taxon-name-part>
            <object-id xmlns:xlink="http://www.w3.org/1999/xlink" content-type="zoobank" xlink:type="simple">http://zoobank.org/BC9EAE06-D98C-4A03-964D-2C6035DA71B6</object-id>
          </tp:taxon-name><tp:taxon-status xmlns:xlink="http://www.w3.org/1999/xlink" xlink:type="simple">sp. n.</tp:taxon-status><xref ref-type="fig" rid="F1">Figs 1–9</xref><xref ref-type="fig" rid="F9">, 58</xref></tp:nomenclature><tp:treatment-sec sec-type="type material" id="SECID0EJNAC"><title>Type material.</title><p>Holotype (female): Russia, Siberia, Krasnoyarsk Territory, Achinsk Province, 7 km from Nazarovo, steppe meadow, soil, ca 400 m alt., <named-content xmlns:xlink="http://www.w3.org/1999/xlink" content-type="dwc:verbatimCoordinates" xlink:type="simple"><named-content content-type="geo-json" specific-use="{&#34;type&#34;:&#34;Point&#34;,&#34;coordinates&#34;:[90.650000,57.033333]}" id="NCID0ESNAC" xlink:type="simple">57°02'N, 90°39'E</named-content></named-content>, 14.VII.1987, leg. S.K. Stebaeva (<named-content xmlns:xlink="http://www.w3.org/1999/xlink" content-type="dwc:institutional_code" xlink:type="simple">SNHM</named-content>). Paratypes: 8 males and 10 females, same data as holotype (<named-content xmlns:xlink="http://www.w3.org/1999/xlink" content-type="dwc:institutional_code" xlink:type="simple">SNHM</named-content> – 7 paratypes: 1 male and 6 females, <abbrev xmlns:xlink="http://www.w3.org/1999/xlink" content-type="institution" xlink:title="Institute of Systematics and Evolution of Animals, Polish Academy of Sciences, Kraków, Poland" id="ABBRID0EHOAC" xlink:type="simple">ISEA</abbrev> – 6 paratypes: 5 males and 1 female, MSPU – 5 paratypes: 2 males and 3 females).</p></tp:treatment-sec><tp:treatment-sec sec-type="diagnosis" id="SECID0EMOAC"><title>Diagnosis.</title><p>
            <abbrev xmlns:xlink="http://www.w3.org/1999/xlink" xlink:title="postantennal organ" id="ABBRID0ESOAC" xlink:type="simple">PAO</abbrev> with 20–23 simple vesicles. Pso formula dorsally 32/033/33343, ventrally 1/000/0000, subcoxae 1 of I–III legs with 1,1,1 <abbrev xmlns:xlink="http://www.w3.org/1999/xlink" xlink:title="pseudocellus" id="ABBRID0EWOAC" xlink:type="simple">pso</abbrev> respectively. Submedial <abbrev xmlns:xlink="http://www.w3.org/1999/xlink" xlink:title="pseudocellus" id="ABBRID0E1OAC" xlink:type="simple">pso</abbrev> a and b on <abbrev xmlns:xlink="http://www.w3.org/1999/xlink" xlink:title="abdominal segments" id="ABBRID0E5OAC" xlink:type="simple">Abd</abbrev>. terga I–II located close together. Psx formula on <abbrev xmlns:xlink="http://www.w3.org/1999/xlink" xlink:title="abdominal segments" id="ABBRID0ECPAC" xlink:type="simple">Abd</abbrev>. sterna: 111100. <abbrev xmlns:xlink="http://www.w3.org/1999/xlink" xlink:title="thoracic segments" id="ABBRID0EGPAC" xlink:type="simple">Th</abbrev>. tergum I with 12–15+12–15 chaetae, chaeta m present. Chaetae s' present on <abbrev xmlns:xlink="http://www.w3.org/1999/xlink" xlink:title="abdominal segments" id="ABBRID0EKPAC" xlink:type="simple">Abd</abbrev>. terga I–III. Manubrial field with 12 chaetae in 3 rows. Claw without lateral denticles.</p></tp:treatment-sec><tp:treatment-sec sec-type="description" id="SECID0EOPAC"><title>Description.</title><p>Holotype (female) length 1.2 mm, length of paratypes: 0.9–1.1 mm (males) and 1.0–1.3 mm (females). Shape of body typical of the genus: cylindrical with strong <abbrev xmlns:xlink="http://www.w3.org/1999/xlink" xlink:title="anal spines" id="ABBRID0EUPAC" xlink:type="simple">AS</abbrev> on distinct papillae (Fig. <xref ref-type="fig" rid="F1">1</xref>). Colour in alcohol yellowish-white. Granulation more or less uniform, distinct. Usually 10–11 grains around each <abbrev xmlns:xlink="http://www.w3.org/1999/xlink" xlink:title="pseudocellus" id="ABBRID0EDAAE" xlink:type="simple">pso</abbrev>.</p><fig id="F1" position="float" orientation="portrait"><label>Figures 1–9.</label><caption><p>
          <italic><tp:taxon-name><tp:taxon-name-part taxon-name-part-type="genus">Protaphorura</tp:taxon-name-part> <tp:taxon-name-part taxon-name-part-type="species">abscondita</tp:taxon-name-part></tp:taxon-name></italic>: <bold>1</bold> habitus and dorsal chaetotaxy <bold>2</bold> dorsal side of <abbrev xmlns:xlink="http://www.w3.org/1999/xlink" xlink:title="antennal segments" id="ABBRID0E4AAE" xlink:type="simple">Ant</abbrev>. IV <bold>3</bold> ventral side of <abbrev xmlns:xlink="http://www.w3.org/1999/xlink" xlink:title="antennal segments" id="ABBRID0EDBAE" xlink:type="simple">Ant</abbrev>. IV <bold>4</bold> right part of head ventrally <bold>5</bold> <abbrev xmlns:xlink="http://www.w3.org/1999/xlink" xlink:title="sensory organ of Ant. III" id="ABBRID0ELBAE" xlink:type="simple">AIIIO</abbrev> <bold>6</bold> tibiotarsal chaetotaxy and claw of leg III <bold>7</bold> <abbrev xmlns:xlink="http://www.w3.org/1999/xlink" xlink:title="postantennal organ" id="ABBRID0ETBAE" xlink:type="simple">PAO</abbrev> and anterior cephalic pseudocelli <bold>8</bold> chaetotaxy of <abbrev xmlns:xlink="http://www.w3.org/1999/xlink" xlink:title="abdominal segments" id="ABBRID0EZBAE" xlink:type="simple">Abd</abbrev>. sternum IV <bold>9</bold> chaetotaxy of <abbrev xmlns:xlink="http://www.w3.org/1999/xlink" xlink:title="abdominal segments" id="ABBRID0E6BAE" xlink:type="simple">Abd</abbrev>. terga IVVI.</p></caption><graphic xmlns:xlink="http://www.w3.org/1999/xlink" xlink:href="zookeys-620-119-g001.jpg" position="float" orientation="portrait" xlink:type="simple" id="oo_104685.jpg"/></fig><p>Antennae approximately as long as head, their base well marked. <abbrev xmlns:xlink="http://www.w3.org/1999/xlink" xlink:title="antennal segments" id="ABBRID0EKCAE" xlink:type="simple">Ant</abbrev>. I with 10–11 chaetae, <abbrev xmlns:xlink="http://www.w3.org/1999/xlink" xlink:title="antennal segments" id="ABBRID0EOCAE" xlink:type="simple">Ant</abbrev>. II with 17–18 chaetae. <abbrev xmlns:xlink="http://www.w3.org/1999/xlink" xlink:title="sensory organ of Ant. III" id="ABBRID0ESCAE" xlink:type="simple">AIIIO</abbrev> consisting of 5 guard chaetae, 5 papillae, 2 smooth sensory rods, 2 straight and granulated sensory clubs, ventro-lateral microsensillum present (Fig. <xref ref-type="fig" rid="F1">5</xref>). <abbrev xmlns:xlink="http://www.w3.org/1999/xlink" xlink:title="antennal segments" id="ABBRID0E1CAE" xlink:type="simple">Ant</abbrev>. IV with subapical organite in unprotected cavity without clear cuticular papilla. Microsensillum on <abbrev xmlns:xlink="http://www.w3.org/1999/xlink" xlink:title="antennal segments" id="ABBRID0E5CAE" xlink:type="simple">Ant</abbrev>. IV in usual position above second proximal row of chaetae (Fig. <xref ref-type="fig" rid="F1">2</xref>). Ventrally <abbrev xmlns:xlink="http://www.w3.org/1999/xlink" xlink:title="antennal segments" id="ABBRID0EGDAE" xlink:type="simple">Ant</abbrev>. IV with numerous chaetae (ca. 58–65) (Fig. <xref ref-type="fig" rid="F1">3</xref>). <abbrev xmlns:xlink="http://www.w3.org/1999/xlink" xlink:title="antennal segments" id="ABBRID0EODAE" xlink:type="simple">Ant</abbrev>. IV with 9–11 well-differentiated sensilla (Fig. <xref ref-type="fig" rid="F1">2</xref>, <xref ref-type="fig" rid="F1">3</xref>).</p><p>
            <abbrev xmlns:xlink="http://www.w3.org/1999/xlink" xlink:title="postantennal organ" id="ABBRID0E3DAE" xlink:type="simple">PAO</abbrev> of small length with 20–23 simple vesicles (Fig. <xref ref-type="fig" rid="F1">7</xref>). Labral formula of chaetae: 4/342. Maxillary outer lobe with simple palp, basal chaeta and with two sublobal hairs. Labial palp of type A. Labium with 6 proximal, 4 basomedian (E, F, G, and f), and 6 basolateral chaetae (a, b, c, d, e, e’). Papillae A-E with 1, 4, 0, 3, 3 guard chaetae respectively.</p><p>Pso formula dorsally 32/033/33343, ventrally 1/000/0000. Subcoxae 1 of I–III legs with one <abbrev xmlns:xlink="http://www.w3.org/1999/xlink" xlink:title="pseudocellus" id="ABBRID0EGEAE" xlink:type="simple">pso</abbrev> and one <abbrev xmlns:xlink="http://www.w3.org/1999/xlink" xlink:title="parapseudocellus" id="ABBRID0EKEAE" xlink:type="simple">psx</abbrev> each. Submedial <abbrev xmlns:xlink="http://www.w3.org/1999/xlink" xlink:title="pseudocellus" id="ABBRID0EOEAE" xlink:type="simple">pso</abbrev> a and b on <abbrev xmlns:xlink="http://www.w3.org/1999/xlink" xlink:title="abdominal segments" id="ABBRID0ESEAE" xlink:type="simple">Abd</abbrev>. terga I–II located close together, i.e. closer than on <abbrev xmlns:xlink="http://www.w3.org/1999/xlink" xlink:title="abdominal segments" id="ABBRID0EWEAE" xlink:type="simple">Abd</abbrev>. tergum III, both set posteriorly to macrochaeta p5. Psx present on <abbrev xmlns:xlink="http://www.w3.org/1999/xlink" xlink:title="abdominal segments" id="ABBRID0E1EAE" xlink:type="simple">Abd</abbrev>. sterna I–IV (<abbrev xmlns:xlink="http://www.w3.org/1999/xlink" xlink:title="parapseudocellus" id="ABBRID0E5EAE" xlink:type="simple">psx</abbrev> formula 0/000/111100). Psp formula dorsally 0/011/1111, ventrally 0/111/01<sup>m</sup>1<sup>m</sup>1<sup>m</sup>, coxae with 1 <abbrev xmlns:xlink="http://www.w3.org/1999/xlink" xlink:title="pseudopore" id="ABBRID0EIFAE" xlink:type="simple">psp</abbrev> each.</p><p>Dorsal chaetotaxy rather symmetrical, as in Fig. <xref ref-type="fig" rid="F1">1</xref>, <xref ref-type="fig" rid="F1">4</xref> and <xref ref-type="fig" rid="F1">9</xref>. Dorsal chaetae poorly differentiated into macrochaetae and microchaetae. Sensory chaetae s distinct on body. On head p2 chaetae on the same level as p1 and p3. Chaetae p6 on head located anterior to <abbrev xmlns:xlink="http://www.w3.org/1999/xlink" xlink:title="pseudocellus" id="ABBRID0E1FAE" xlink:type="simple">pso</abbrev> b. <abbrev xmlns:xlink="http://www.w3.org/1999/xlink" xlink:title="thoracic segments" id="ABBRID0E5FAE" xlink:type="simple">Th</abbrev>. tergum I with 12–15+12–15 chaetae, chaeta m present (chaetotaxy type i2–3m). Both <abbrev xmlns:xlink="http://www.w3.org/1999/xlink" xlink:title="thoracic segments" id="ABBRID0ECGAE" xlink:type="simple">Th</abbrev>. terga II and III with lateral microsensilla and with 5+5 or 6+6 axial microchaetae. Chaetae s' present on <abbrev xmlns:xlink="http://www.w3.org/1999/xlink" xlink:title="abdominal segments" id="ABBRID0EGGAE" xlink:type="simple">Abd</abbrev>. terga I–III, on <abbrev xmlns:xlink="http://www.w3.org/1999/xlink" xlink:title="abdominal segments" id="ABBRID0EKGAE" xlink:type="simple">Abd</abbrev>. tergum V present or absent. On <abbrev xmlns:xlink="http://www.w3.org/1999/xlink" xlink:title="abdominal segments" id="ABBRID0EOGAE" xlink:type="simple">Abd</abbrev>. tergum IV in axial area between M2 and P2 macrochaetae located 7– 8 chaetae, medial chaeta m0 present (rarely absent) (Fig. <xref ref-type="fig" rid="F1">1</xref>). <abbrev xmlns:xlink="http://www.w3.org/1999/xlink" xlink:title="abdominal segments" id="ABBRID0EWGAE" xlink:type="simple">Abd</abbrev>. tergum V usually with 1–2 unpaired microchaeta m0 and p0 (sometimes m0 absent) (Fig. <xref ref-type="fig" rid="F1">1</xref>). <abbrev xmlns:xlink="http://www.w3.org/1999/xlink" xlink:title="abdominal segments" id="ABBRID0E5GAE" xlink:type="simple">Abd</abbrev>. tergum VI with 1–2 medial chaetae a0 and m0 (often a0 absent). Relative position of prespinal microchaetae usually of subparallel type (Fig. <xref ref-type="fig" rid="F1">9</xref>). M/s ratio on <abbrev xmlns:xlink="http://www.w3.org/1999/xlink" xlink:title="abdominal segments" id="ABBRID0ENHAE" xlink:type="simple">Abd</abbrev>. tergum V as 10.5–11.4/9.0–9.5, (<abbrev xmlns:xlink="http://www.w3.org/1999/xlink" xlink:title="anal spines" id="ABBRID0ERHAE" xlink:type="simple">AS</abbrev> = 10). <abbrev xmlns:xlink="http://www.w3.org/1999/xlink" xlink:title="anal spines" id="ABBRID0E2HAE" xlink:type="simple">AS</abbrev> 1.2–1.3 times longer than inner edge of claw and 2.9–3.0 times longer than their basal diameter.</p><p>Chaetotaxy of ventral side of head as in Fig. <xref ref-type="fig" rid="F1">4</xref>. Perilabial area with 4+4 a-chaetae (Fig. <xref ref-type="fig" rid="F1">4</xref>). Postlabial chaetae 5+5 along ventral groove. <abbrev xmlns:xlink="http://www.w3.org/1999/xlink" xlink:title="thoracic segments" id="ABBRID0EPIAE" xlink:type="simple">Th</abbrev>. sterna I–III with 1+1, 2+2, 2+2 chaetae respectively. <abbrev xmlns:xlink="http://www.w3.org/1999/xlink" xlink:title="ventral tube" id="ABBRID0ETIAE" xlink:type="simple">VT</abbrev> with ca. 7–9+7–9 chaetae, and 2 chaetae at base. Chaetotaxy of <abbrev xmlns:xlink="http://www.w3.org/1999/xlink" xlink:title="abdominal segments" id="ABBRID0E1IAE" xlink:type="simple">Abd</abbrev>. sternum IV as in Fig. <xref ref-type="fig" rid="F1">8</xref>. Furcal rudiment: cuticular fold (located near the middle of sternum) with 2+2 dental microchaetae in 2 rows. Chaetotaxy of manubrial field rather stable: 4 chaetae present in ma-row, 4 chaetae in mm-row and 4 chaetae in mp-row (Fig. <xref ref-type="fig" rid="F1">8</xref>). <abbrev xmlns:xlink="http://www.w3.org/1999/xlink" xlink:title="male ventral organ" id="ABBRID0EGJAE" xlink:type="simple">MVO</abbrev> absent. Each lateral anal valves with a0, 2a1 and 1-2a2; upper anal valve with chaetae a0, 2a2, 2b1, 2b2, c0, 2c1 and 2c2 (as in <italic><tp:taxon-name><tp:taxon-name-part taxon-name-part-type="genus">Protaphorura</tp:taxon-name-part> <tp:taxon-name-part taxon-name-part-type="species">jernika</tp:taxon-name-part></tp:taxon-name></italic>, Fig. <xref ref-type="fig" rid="F9">58</xref>).</p><p>Subcoxae 1 of I, II and III legs with 5, 7, 6 chaetae, subcoxae 2 with 1, 5, 5, coxae with 3, 10, 14, trochanters with 11, 11, 10, femora with 17 each, tibiotarsi with four rows of chaetae (distal whorl (A+T)+B+C): 11+8+3, 11+8+3, 11+8+4 chaetae respectively. Claw with very small (rarely without) denticle in 1/2 of inner edge of claw (Fig. <xref ref-type="fig" rid="F1">6</xref>). Empodial appendage of same length as inner edge of claw, without basal lamella (Fig. <xref ref-type="fig" rid="F1">6</xref>).</p></tp:treatment-sec><tp:treatment-sec sec-type="etymology" id="SECID0ECKAE"><title>Etymology.</title><p>The name of the new species refers to the Latin <italic>absconditus</italic> (hidden, concealed).</p></tp:treatment-sec><tp:treatment-sec sec-type="discussion" id="SECID0EKKAE"><title>Discussion.</title><p>
            <italic><tp:taxon-name><tp:taxon-name-part taxon-name-part-type="genus">Protaphorura</tp:taxon-name-part> <tp:taxon-name-part taxon-name-part-type="species">abscondita</tp:taxon-name-part></tp:taxon-name></italic> sp. n. is characterized by a unique formula of dorsal <abbrev xmlns:xlink="http://www.w3.org/1999/xlink" xlink:title="pseudocellus" id="ABBRID0E1KAE" xlink:type="simple">pso</abbrev>: 2+2 posterior cephalic <abbrev xmlns:xlink="http://www.w3.org/1999/xlink" xlink:title="pseudocellus" id="ABBRID0E5KAE" xlink:type="simple">pso</abbrev>, 3+3 <abbrev xmlns:xlink="http://www.w3.org/1999/xlink" xlink:title="pseudocellus" id="ABBRID0ECLAE" xlink:type="simple">pso</abbrev> on <abbrev xmlns:xlink="http://www.w3.org/1999/xlink" xlink:title="thoracic segments" id="ABBRID0EGLAE" xlink:type="simple">Th</abbrev>. terga II and III and <abbrev xmlns:xlink="http://www.w3.org/1999/xlink" xlink:title="abdominal segments" id="ABBRID0EKLAE" xlink:type="simple">Abd</abbrev>. tergum V. Among seven known species with 3+3 <abbrev xmlns:xlink="http://www.w3.org/1999/xlink" xlink:title="pseudocellus" id="ABBRID0EOLAE" xlink:type="simple">pso</abbrev> on <abbrev xmlns:xlink="http://www.w3.org/1999/xlink" xlink:title="thoracic segments" id="ABBRID0ESLAE" xlink:type="simple">Th</abbrev>. terga II and III, the new species is most similar to the siberian <italic><tp:taxon-name><tp:taxon-name-part taxon-name-part-type="genus">Protaphorura</tp:taxon-name-part> <tp:taxon-name-part taxon-name-part-type="species">tundricola</tp:taxon-name-part></tp:taxon-name></italic> (Martynova, 1976), <italic><tp:taxon-name><tp:taxon-name-part taxon-name-part-type="genus">Protaphorura</tp:taxon-name-part> <tp:taxon-name-part taxon-name-part-type="species">submersa</tp:taxon-name-part></tp:taxon-name></italic> Kaprus’ &amp; Pomorski, 2008 and <italic><tp:taxon-name><tp:taxon-name-part taxon-name-part-type="genus">Protaphorura</tp:taxon-name-part> <tp:taxon-name-part taxon-name-part-type="species">merita</tp:taxon-name-part></tp:taxon-name></italic> Kaprus’ &amp; Pomorski, 2008 due to number of <abbrev xmlns:xlink="http://www.w3.org/1999/xlink" xlink:title="pseudocellus" id="ABBRID0EUMAE" xlink:type="simple">pso</abbrev> on <abbrev xmlns:xlink="http://www.w3.org/1999/xlink" xlink:title="abdominal segments" id="ABBRID0EYMAE" xlink:type="simple">Abd</abbrev>. terga. <italic><tp:taxon-name><tp:taxon-name-part taxon-name-part-type="genus">Protaphorura</tp:taxon-name-part> <tp:taxon-name-part taxon-name-part-type="species">abscondita</tp:taxon-name-part></tp:taxon-name></italic> sp. n. differs from all these species by the 9-11 well differentiated sensilla on <abbrev xmlns:xlink="http://www.w3.org/1999/xlink" xlink:title="antennal segments" id="ABBRID0EGNAE" xlink:type="simple">Ant</abbrev>. IV. Additionally, it differs from <italic><tp:taxon-name><tp:taxon-name-part taxon-name-part-type="genus">Protaphorura</tp:taxon-name-part> <tp:taxon-name-part taxon-name-part-type="species">merita</tp:taxon-name-part></tp:taxon-name></italic> by the absence of cauliflower like papilla on the tip of antenna and 1+1 ventral <abbrev xmlns:xlink="http://www.w3.org/1999/xlink" xlink:title="pseudocellus" id="ABBRID0EUNAE" xlink:type="simple">pso</abbrev> in posterolateral position on head. From <italic><tp:taxon-name><tp:taxon-name-part taxon-name-part-type="genus">Protaphorura</tp:taxon-name-part> <tp:taxon-name-part taxon-name-part-type="species">submersa</tp:taxon-name-part></tp:taxon-name></italic>, the new species differs by having 3 <abbrev xmlns:xlink="http://www.w3.org/1999/xlink" xlink:title="pseudocellus" id="ABBRID0ECOAE" xlink:type="simple">pso</abbrev> on the base of antennae (4(5) <abbrev xmlns:xlink="http://www.w3.org/1999/xlink" xlink:title="pseudocellus" id="ABBRID0EGOAE" xlink:type="simple">pso</abbrev> in <italic><tp:taxon-name><tp:taxon-name-part taxon-name-part-type="genus">Protaphorura</tp:taxon-name-part> <tp:taxon-name-part taxon-name-part-type="species">submersa</tp:taxon-name-part></tp:taxon-name></italic>) and from <italic><tp:taxon-name><tp:taxon-name-part taxon-name-part-type="genus">Protaphorura</tp:taxon-name-part> <tp:taxon-name-part taxon-name-part-type="species">tundricola</tp:taxon-name-part></tp:taxon-name></italic> by relative position of prespinal microchaetae on <abbrev xmlns:xlink="http://www.w3.org/1999/xlink" xlink:title="abdominal segments" id="ABBRID0E5OAE" xlink:type="simple">Abd</abbrev>.6 (distinctly convergent type in <italic><tp:taxon-name><tp:taxon-name-part taxon-name-part-type="genus">Protaphorura</tp:taxon-name-part> <tp:taxon-name-part taxon-name-part-type="species">tundricola</tp:taxon-name-part></tp:taxon-name></italic> and subparallel type in <italic><tp:taxon-name><tp:taxon-name-part taxon-name-part-type="genus">Protaphorura</tp:taxon-name-part> <tp:taxon-name-part taxon-name-part-type="species">abscondita</tp:taxon-name-part></tp:taxon-name></italic>).</p><!--PageBreak--></tp:treatment-sec><tp:treatment-sec><!--Section generated to contain objects referenced in tp:taxon-treatment.--><fig id="F9" position="float" orientation="portrait"><label>Figures 58–59.</label><caption><p>Chaetotaxy of anal valves: <bold>58</bold> <italic><tp:taxon-name><tp:taxon-name-part taxon-name-part-type="genus">Protaphorura</tp:taxon-name-part> <tp:taxon-name-part taxon-name-part-type="species">jernika</tp:taxon-name-part></tp:taxon-name></italic> <bold>59</bold> <italic><tp:taxon-name><tp:taxon-name-part taxon-name-part-type="genus">Protaphorura</tp:taxon-name-part> <tp:taxon-name-part taxon-name-part-type="species">vasilinae</tp:taxon-name-part></tp:taxon-name></italic>.</p></caption><graphic xmlns:xlink="http://www.w3.org/1999/xlink" xlink:href="zookeys-620-119-g009.jpg" position="float" orientation="portrait" xlink:type="simple" id="oo_104703.jpg"/></fig></tp:treatment-sec></tp:taxon-treatment>
