# Supplementary material for: Collembola of the genus Protaphorura Absolon, 1901 (Onychiuridae) in the Eastern Palearctic: morphology, distribution, identification key
Source: Zookeys. 2016 Sep 29;(620):119–50. doi: 10.3897/zookeys.620.9372 (PMC5102424; doi:10.3897/zookeys.620.9372)
Supplement: XML Treatment for Protaphorura jernika [file zookeys.620.9372-treatment2.xml]

<!DOCTYPE tp:taxon-treatment
  PUBLIC "-//TaxonX//DTD Taxonomic Treatment Publishing DTD v0 20100105//EN" "tax-treatment-NSO.dtd">
<tp:taxon-treatment xmlns:tp="http://www.plazi.org/taxpub"><tp:treatment-meta><kwd-group><label>Taxon classification</label><kwd><named-content content-type="kingdom">Animalia</named-content></kwd><kwd><named-content content-type="order">Collembola</named-content></kwd><kwd><named-content content-type="family">Onychiuridae</named-content></kwd></kwd-group><mixed-citation publication-type="journal"><person-group><name><surname>Kaprus’</surname><given-names>Igor</given-names></name><name><surname>Weiner</surname><given-names>Wanda</given-names></name><name><surname>Paśnik</surname><given-names>Grzegorz</given-names></name></person-group><article-title><tp:taxon-name><tp:taxon-name-part taxon-name-part-type="order">Collembola</tp:taxon-name-part></tp:taxon-name> of the genus <italic><tp:taxon-name><tp:taxon-name-part taxon-name-part-type="genus">Protaphorura</tp:taxon-name-part></tp:taxon-name></italic> Absolon, 1901 (<tp:taxon-name><tp:taxon-name-part taxon-name-part-type="family">Onychiuridae</tp:taxon-name-part></tp:taxon-name>) in the Eastern Palearctic: morphology, distribution, identification key</article-title><source>Zookeys</source><day>29</day><month>9</month><year>2016</year><volume>2016</volume><issue>620</issue><fpage>119</fpage><lpage>150</lpage><pub-id pub-id-type="doi">10.3897/zookeys.620.9372</pub-id></mixed-citation></tp:treatment-meta><tp:nomenclature><tp:taxon-name>
            <tp:taxon-name-part taxon-name-part-type="genus">Protaphorura</tp:taxon-name-part>
            <tp:taxon-name-part taxon-name-part-type="species">jernika</tp:taxon-name-part>
            <object-id xmlns:xlink="http://www.w3.org/1999/xlink" content-type="zoobank" xlink:type="simple">http://zoobank.org/A4590F99-71B6-4923-8178-696819C5AD5F</object-id>
          </tp:taxon-name><tp:taxon-status xmlns:xlink="http://www.w3.org/1999/xlink" xlink:type="simple">sp. n.</tp:taxon-status><xref ref-type="fig" rid="F2">Figs 10–17</xref><xref ref-type="fig" rid="F9">, 58</xref><!--PageBreak--><!--PageBreak--></tp:nomenclature><tp:treatment-sec sec-type="type material" id="SECID0EFRAE"><title>Type material.</title><p>Holotype (female): Russia, N-E Altai, Turochak Region, Altyn-Tu Mt. Ridge, Archa Mt, mountain shrub tundra (=jernik tundra) with <italic><tp:taxon-name><tp:taxon-name-part taxon-name-part-type="genus">Betula</tp:taxon-name-part> <tp:taxon-name-part taxon-name-part-type="species">rotundifolia</tp:taxon-name-part></tp:taxon-name></italic>, moss, 1700–1800 m alt., <named-content xmlns:xlink="http://www.w3.org/1999/xlink" content-type="dwc:verbatimCoordinates" xlink:type="simple"><named-content content-type="geo-json" specific-use="{&#34;type&#34;:&#34;Point&#34;,&#34;coordinates&#34;:[87.450000,51.516667]}" id="NCID0EYRAE" xlink:type="simple">51°31'N, 87°27'E</named-content></named-content>, 9.VIII.2002, leg. E.V. Sleptsova (<abbrev xmlns:xlink="http://www.w3.org/1999/xlink" content-type="institution" xlink:title="Institute of Systematics and Evolution of Animals, Polish Academy of Sciences, Kraków, Poland" id="ABBRID0E4RAE" xlink:type="simple">ISEA</abbrev>). Paratypes: 2 males, same data as holotype (<named-content xmlns:xlink="http://www.w3.org/1999/xlink" content-type="dwc:institutional_code" xlink:type="simple">SNHM</named-content>).</p></tp:treatment-sec><tp:treatment-sec sec-type="diagnosis" id="SECID0EKSAE"><title>Diagnosis.</title><p>
            <abbrev xmlns:xlink="http://www.w3.org/1999/xlink" xlink:title="postantennal organ" id="ABBRID0EQSAE" xlink:type="simple">PAO</abbrev> with 39–44 simple vesicles. Pso formula dorsally 32/033/33342, ventrally 2/000/0001, subcoxae 1 of I–III legs with 1,1,1 <abbrev xmlns:xlink="http://www.w3.org/1999/xlink" xlink:title="pseudocellus" id="ABBRID0EUSAE" xlink:type="simple">pso</abbrev> respectively. Submedial <abbrev xmlns:xlink="http://www.w3.org/1999/xlink" xlink:title="pseudocellus" id="ABBRID0EYSAE" xlink:type="simple">pso</abbrev> a and b on <abbrev xmlns:xlink="http://www.w3.org/1999/xlink" xlink:title="abdominal segments" id="ABBRID0E3SAE" xlink:type="simple">Abd</abbrev>. terga I–II located far from each other. Psx formula on <abbrev xmlns:xlink="http://www.w3.org/1999/xlink" xlink:title="abdominal segments" id="ABBRID0EATAE" xlink:type="simple">Abd</abbrev>. sterna: 111000. <abbrev xmlns:xlink="http://www.w3.org/1999/xlink" xlink:title="thoracic segments" id="ABBRID0EETAE" xlink:type="simple">Th</abbrev>. tergum I with 12–15+12–15 chaetae, chaeta m present. Chaetae s' absent on <abbrev xmlns:xlink="http://www.w3.org/1999/xlink" xlink:title="abdominal segments" id="ABBRID0EITAE" xlink:type="simple">Abd</abbrev>. terga I–III and V. Manubrial field with 16–17 chaetae in 4 rows. Claw without lateral denticles.</p></tp:treatment-sec><tp:treatment-sec sec-type="description" id="SECID0EMTAE"><title>Description.</title><p>Holotype (female) length 1.8 mm, length of paratypes: 1.4 mm (males). Shape of body typical for the genus: cylindrical with strong <abbrev xmlns:xlink="http://www.w3.org/1999/xlink" xlink:title="anal spines" id="ABBRID0ESTAE" xlink:type="simple">AS</abbrev> on distinct papillae (Fig. <xref ref-type="fig" rid="F2">10</xref>). Colour in alcohol yellowish-white. Granulation distinct, usually slightly coarser on head, <abbrev xmlns:xlink="http://www.w3.org/1999/xlink" xlink:title="abdominal segments" id="ABBRID0EAUAE" xlink:type="simple">Abd</abbrev>. tergum VI and around <abbrev xmlns:xlink="http://www.w3.org/1999/xlink" xlink:title="pseudocellus" id="ABBRID0ELUAE" xlink:type="simple">pso</abbrev>. Usually 9–11 grains around each <abbrev xmlns:xlink="http://www.w3.org/1999/xlink" xlink:title="pseudocellus" id="ABBRID0EPUAE" xlink:type="simple">pso</abbrev>.</p><fig id="F2" position="float" orientation="portrait"><label>Figures 10–17.</label><caption><p>
          <italic><tp:taxon-name><tp:taxon-name-part taxon-name-part-type="genus">Protaphorura</tp:taxon-name-part> <tp:taxon-name-part taxon-name-part-type="species">jernika</tp:taxon-name-part></tp:taxon-name></italic>: <bold>10</bold> habitus and dorsal chaetotaxy <bold>11</bold> left part of head ventrally <bold>12</bold> dorsal side of <abbrev xmlns:xlink="http://www.w3.org/1999/xlink" xlink:title="antennal segments" id="ABBRID0ELVAE" xlink:type="simple">Ant</abbrev>. III–IV <bold>13</bold> chaetotaxy of <abbrev xmlns:xlink="http://www.w3.org/1999/xlink" xlink:title="thoracic segments" id="ABBRID0ERVAE" xlink:type="simple">Th</abbrev>. terga III aand <abbrev xmlns:xlink="http://www.w3.org/1999/xlink" xlink:title="abdominal segments" id="ABBRID0EVVAE" xlink:type="simple">Abd</abbrev>. tergum I <bold>14</bold> ventral side of <abbrev xmlns:xlink="http://www.w3.org/1999/xlink" xlink:title="antennal segments" id="ABBRID0E2VAE" xlink:type="simple">Ant</abbrev>. IV <bold>15</bold> <abbrev xmlns:xlink="http://www.w3.org/1999/xlink" xlink:title="postantennal organ" id="ABBRID0EBWAE" xlink:type="simple">PAO</abbrev> and anterior cephalic pseudocelli <bold>16</bold> tibiotarsal chaetotaxy and claw of leg III <bold>17</bold> chaetotaxy of <abbrev xmlns:xlink="http://www.w3.org/1999/xlink" xlink:title="abdominal segments" id="ABBRID0EJWAE" xlink:type="simple">Abd</abbrev>. sternum IV.</p></caption><graphic xmlns:xlink="http://www.w3.org/1999/xlink" xlink:href="zookeys-620-119-g002.jpg" position="float" orientation="portrait" xlink:type="simple" id="oo_104687.jpg"/></fig><p>Antennae slightly shorter than head, their base well marked. <abbrev xmlns:xlink="http://www.w3.org/1999/xlink" xlink:title="antennal segments" id="ABBRID0EUWAE" xlink:type="simple">Ant</abbrev>. I with 10 chaetae, <abbrev xmlns:xlink="http://www.w3.org/1999/xlink" xlink:title="antennal segments" id="ABBRID0EYWAE" xlink:type="simple">Ant</abbrev>. II with 18 chaetae. <abbrev xmlns:xlink="http://www.w3.org/1999/xlink" xlink:title="sensory organ of Ant. III" id="ABBRID0E3WAE" xlink:type="simple">AIIIO</abbrev> consisting of 5 guard chaetae, 5 papillae, 2 smooth sensory rods, 2 straight and granulated sensory clubs, ventro-lateral microsensillum present (Fig. <xref ref-type="fig" rid="F2">12</xref>). <abbrev xmlns:xlink="http://www.w3.org/1999/xlink" xlink:title="antennal segments" id="ABBRID0EEXAE" xlink:type="simple">Ant</abbrev>. IV with subapical organite in unprotected cavity without clear cuticular papilla. Microsensillum on <abbrev xmlns:xlink="http://www.w3.org/1999/xlink" xlink:title="antennal segments" id="ABBRID0EIXAE" xlink:type="simple">Ant</abbrev>. IV in usual position on the level of second proximal row of chaetae. <abbrev xmlns:xlink="http://www.w3.org/1999/xlink" xlink:title="antennal segments" id="ABBRID0EMXAE" xlink:type="simple">Ant</abbrev>. IV ventrally with very numerous chaetae (ca. 70–75) (Fig. <xref ref-type="fig" rid="F2">14</xref>). Sensilla indistinct on <abbrev xmlns:xlink="http://www.w3.org/1999/xlink" xlink:title="antennal segments" id="ABBRID0EUXAE" xlink:type="simple">Ant</abbrev>. IV.</p><p>
            <abbrev xmlns:xlink="http://www.w3.org/1999/xlink" xlink:title="postantennal organ" id="ABBRID0E1XAE" xlink:type="simple">PAO</abbrev> of middle length with 39–44 simple vesicles (Fig. <xref ref-type="fig" rid="F2">15</xref>). Labral formula of chaetae: 4/342. Maxillary outer lobe with simple palp, basal chaeta and with two sublobal hairs. Labial palp of type A. Labium with 6 proximal, 4 basomedian (E, F, G, and f), and 6 basolateral chaetae (a, b, c, d, e, e’). Papillae A-E with 1, 4, 0, 3, 3 guard chaetae respectively.</p><p>Pso formula dorsally 32/033/33342, ventrally 2/000/0001 (Figs <xref ref-type="fig" rid="F2">10</xref>, <xref ref-type="fig" rid="F2">11</xref>, <xref ref-type="fig" rid="F2">13</xref>, <xref ref-type="fig" rid="F2">17</xref>). Subcoxae 1 of I–III legs with one <abbrev xmlns:xlink="http://www.w3.org/1999/xlink" xlink:title="pseudocellus" id="ABBRID0EUYAE" xlink:type="simple">pso</abbrev> and one <abbrev xmlns:xlink="http://www.w3.org/1999/xlink" xlink:title="parapseudocellus" id="ABBRID0EYYAE" xlink:type="simple">psx</abbrev> each. Submedial <abbrev xmlns:xlink="http://www.w3.org/1999/xlink" xlink:title="pseudocellus" id="ABBRID0E3YAE" xlink:type="simple">pso</abbrev> a and b on <abbrev xmlns:xlink="http://www.w3.org/1999/xlink" xlink:title="abdominal segments" id="ABBRID0EAZAE" xlink:type="simple">Abd</abbrev>. terga I–II located far apart, i.e. on similar distance as on <abbrev xmlns:xlink="http://www.w3.org/1999/xlink" xlink:title="abdominal segments" id="ABBRID0EEZAE" xlink:type="simple">Abd</abbrev>. tergum III (Fig. <xref ref-type="fig" rid="F2">13</xref>). Psx present on <abbrev xmlns:xlink="http://www.w3.org/1999/xlink" xlink:title="abdominal segments" id="ABBRID0EMZAE" xlink:type="simple">Abd</abbrev>. sterna I–III (<abbrev xmlns:xlink="http://www.w3.org/1999/xlink" xlink:title="parapseudocellus" id="ABBRID0EQZAE" xlink:type="simple">psx</abbrev> formula 0/000/111000). Psp formula dorsally 0/011/1111, ventrally 0/111/01<sup>m</sup>1<sup>m</sup>1<sup>m</sup>, coxae with 1 <abbrev xmlns:xlink="http://www.w3.org/1999/xlink" xlink:title="pseudopore" id="ABBRID0E1ZAE" xlink:type="simple">psp</abbrev> each.</p><p>Dorsal chaetotaxy, slightly asymmetrical and rather plurichaetotic, as in Figs <xref ref-type="fig" rid="F2">10</xref> and <xref ref-type="fig" rid="F2">13</xref>. Dorsal chaetae rather well differentiated into macrochaetae and microchaetae. Sensory chaetae s indistinct on body. On head p1 chaetae are displaced forward in relation to p2–p4 (Fig. <xref ref-type="fig" rid="F2">10</xref>). Chaetae p6 on head located between <abbrev xmlns:xlink="http://www.w3.org/1999/xlink" xlink:title="pseudocellus" id="ABBRID0EM1AE" xlink:type="simple">pso</abbrev> a and b. <abbrev xmlns:xlink="http://www.w3.org/1999/xlink" xlink:title="thoracic segments" id="ABBRID0EQ1AE" xlink:type="simple">Th</abbrev>. tergum I with 12–15+12–15 chaetae, chaeta m present (chaetotaxy type i2–3m). Both <abbrev xmlns:xlink="http://www.w3.org/1999/xlink" xlink:title="thoracic segments" id="ABBRID0EU1AE" xlink:type="simple">Th</abbrev>. terga II and III with lateral microsensilla and with 5+5 or 6+6 axial microchaetae. Chaetae <!--PageBreak--><!--PageBreak-->s' absent on <abbrev xmlns:xlink="http://www.w3.org/1999/xlink" xlink:title="abdominal segments" id="ABBRID0E21AE" xlink:type="simple">Abd</abbrev>. terga I–III and V. On <abbrev xmlns:xlink="http://www.w3.org/1999/xlink" xlink:title="abdominal segments" id="ABBRID0E61AE" xlink:type="simple">Abd</abbrev>. tergum IV in axial area between M2 and P2 macrochaetae located 8–12 chaetae, medial chaeta m0 present (rarely absent) (Fig. <xref ref-type="fig" rid="F2">10</xref>). <abbrev xmlns:xlink="http://www.w3.org/1999/xlink" xlink:title="abdominal segments" id="ABBRID0EH2AE" xlink:type="simple">Abd</abbrev>. tergum V usually with 1–2 unpaired microchaeta m0 and p0 (sometimes m0 absent) (Fig. <xref ref-type="fig" rid="F2">10</xref>). <abbrev xmlns:xlink="http://www.w3.org/1999/xlink" xlink:title="abdominal segments" id="ABBRID0EP2AE" xlink:type="simple">Abd</abbrev>. tergum VI with 1–2 medial chaetae a0 and m0 (rarely a0 absent). Relative position of prespinal microchaetae usually of parallel type (Fig. <xref ref-type="fig" rid="F2">10</xref>). M/s ratio on <abbrev xmlns:xlink="http://www.w3.org/1999/xlink" xlink:title="abdominal segments" id="ABBRID0E52AE" xlink:type="simple">Abd</abbrev>. tergum V as 13.6–17.6/5.6–6.9 (<abbrev xmlns:xlink="http://www.w3.org/1999/xlink" xlink:title="anal spines" id="ABBRID0EC3AE" xlink:type="simple">AS</abbrev> = 10). <abbrev xmlns:xlink="http://www.w3.org/1999/xlink" xlink:title="anal spines" id="ABBRID0EM3AE" xlink:type="simple">AS</abbrev> 1.1 times longer then inner edge of claw and 2.6 times longer then their basal diameter.</p><p>Chaetotaxy of ventral side of head as in Fig. <xref ref-type="fig" rid="F2">11</xref>. Perilabial area with 4+4 a-chaetae (Fig. <xref ref-type="fig" rid="F2">11</xref>). Postlabial chaetae 5-6+5-6 along ventral groove. <abbrev xmlns:xlink="http://www.w3.org/1999/xlink" xlink:title="thoracic segments" id="ABBRID0EA4AE" xlink:type="simple">Th</abbrev>. sterna I–III with 0+0, 1+1, 1+1 chaetae respectively. <abbrev xmlns:xlink="http://www.w3.org/1999/xlink" xlink:title="ventral tube" id="ABBRID0EE4AE" xlink:type="simple">VT</abbrev> with ca. 8–9+8–10 chaetae and 1+2 chaetae at base. Furcal rudiment: cuticular fold (located on the anterior edge of sternum) with 2+2 dental microchaetae in 2 rows. Chaetotaxy of manubrial field: 4 chaetae present in ma-row, 4 chaetae in mm’-row, 4 chaetae in mm-row and 4–5 chaetae in mp-row (Fig. <xref ref-type="fig" rid="F2">17</xref>). <abbrev xmlns:xlink="http://www.w3.org/1999/xlink" xlink:title="male ventral organ" id="ABBRID0EP4AE" xlink:type="simple">MVO</abbrev> absent. Each lateral anal valves with a0, 2a1 and 2a2; upper anal valve with chaetae a0, 2a2, 2b1, 2b2, c0, 2c1 and 2c2 (Fig. <xref ref-type="fig" rid="F9">58</xref>).</p><p>Subcoxae 1 of I, II and III legs with 5–7, 6–8, 5–6 chaetae, subcoxae 2 with 1, 5, 5, coxae with 3, 8, 14, trochanters with 11, 11, 10, femora with 19 each, tibiotarsi with four rows of chaetae (distal whorl (A+T)+B+C): 11+8+3, 11+8+3, 11+8+4 chaetae respectively. Claw with strong denticle in 1/2 of inner edge of claw (Fig. <xref ref-type="fig" rid="F2">16</xref>). Empodial appendage of same length as inner edge of claw, without basal lamella (Fig. <xref ref-type="fig" rid="F2">16</xref>).</p></tp:treatment-sec><tp:treatment-sec sec-type="etymology" id="SECID0EB5AE"><title>Etymology.</title><p>The name of the new species refers to the Russian “jernik” (= shrub tundra or tundra with dwarf birch).</p></tp:treatment-sec><tp:treatment-sec sec-type="discussion" id="SECID0EG5AE"><title>Discussion.</title><p>
            <italic><tp:taxon-name><tp:taxon-name-part taxon-name-part-type="genus">Protaphorura</tp:taxon-name-part> <tp:taxon-name-part taxon-name-part-type="species">jernika</tp:taxon-name-part></tp:taxon-name></italic> sp. n. belongs to the group of <italic><tp:taxon-name><tp:taxon-name-part taxon-name-part-type="genus">Protaphorura</tp:taxon-name-part></tp:taxon-name></italic> species with pseudocelli on subcoxa 1 of all legs and 2+2 <abbrev xmlns:xlink="http://www.w3.org/1999/xlink" xlink:title="pseudocellus" id="ABBRID0E45AE" xlink:type="simple">pso</abbrev> ventrally on head. By the presence of 1+1 <abbrev xmlns:xlink="http://www.w3.org/1999/xlink" xlink:title="pseudocellus" id="ABBRID0EB6AE" xlink:type="simple">pso</abbrev> on <abbrev xmlns:xlink="http://www.w3.org/1999/xlink" xlink:title="abdominal segments" id="ABBRID0EF6AE" xlink:type="simple">Abd</abbrev>. sternum IV, the new species is similar to the <italic><tp:taxon-name><tp:taxon-name-part taxon-name-part-type="genus">Protaphorura</tp:taxon-name-part> <tp:taxon-name-part taxon-name-part-type="species">vasilinae</tp:taxon-name-part></tp:taxon-name></italic> sp. n. Both species differ only in the formula of dorsal <abbrev xmlns:xlink="http://www.w3.org/1999/xlink" xlink:title="pseudocellus" id="ABBRID0ET6AE" xlink:type="simple">pso</abbrev> and ventral <abbrev xmlns:xlink="http://www.w3.org/1999/xlink" xlink:title="parapseudocellus" id="ABBRID0EX6AE" xlink:type="simple">psx</abbrev> on <abbrev xmlns:xlink="http://www.w3.org/1999/xlink" xlink:title="abdominal segments" id="ABBRID0E26AE" xlink:type="simple">Abd</abbrev>. sterna: the former has 32/033/33342 <abbrev xmlns:xlink="http://www.w3.org/1999/xlink" xlink:title="pseudocellus" id="ABBRID0EAAAG" xlink:type="simple">pso</abbrev> and 111000 <abbrev xmlns:xlink="http://www.w3.org/1999/xlink" xlink:title="parapseudocellus" id="ABBRID0EEAAG" xlink:type="simple">psx</abbrev> whereas the latter 32/022/33332 <abbrev xmlns:xlink="http://www.w3.org/1999/xlink" xlink:title="pseudocellus" id="ABBRID0EIAAG" xlink:type="simple">pso</abbrev> and 110001<sup>m</sup> <abbrev xmlns:xlink="http://www.w3.org/1999/xlink" xlink:title="parapseudocellus" id="ABBRID0EOAAG" xlink:type="simple">psx</abbrev> (see also diagnosis of <italic><tp:taxon-name><tp:taxon-name-part taxon-name-part-type="genus">Protaphorura</tp:taxon-name-part> <tp:taxon-name-part taxon-name-part-type="species">vasilinae</tp:taxon-name-part></tp:taxon-name></italic> sp. n.). <italic><tp:taxon-name><tp:taxon-name-part taxon-name-part-type="genus">Protaphorura</tp:taxon-name-part> <tp:taxon-name-part taxon-name-part-type="species">jernika</tp:taxon-name-part></tp:taxon-name></italic> sp. n. differs from other two Eastern Palearctic representatives of this group, <italic><tp:taxon-name><tp:taxon-name-part taxon-name-part-type="genus">Protaphorura</tp:taxon-name-part> <tp:taxon-name-part taxon-name-part-type="species">merita</tp:taxon-name-part></tp:taxon-name></italic> Kaprus’ &amp; Pomorski, 2008 and <italic><tp:taxon-name><tp:taxon-name-part taxon-name-part-type="genus">Protaphorura</tp:taxon-name-part> <tp:taxon-name-part taxon-name-part-type="species">buryatica</tp:taxon-name-part></tp:taxon-name></italic> Gulgenova &amp; Potapov, 2013 by dorsal <abbrev xmlns:xlink="http://www.w3.org/1999/xlink" xlink:title="pseudocellus" id="ABBRID0E1BAG" xlink:type="simple">pso</abbrev> formula (32/033/33342 in the new species vs 32(3)/012/33342 in <italic><tp:taxon-name><tp:taxon-name-part taxon-name-part-type="species">buryatica</tp:taxon-name-part></tp:taxon-name></italic> and 43/02(3)2(3)/3335(4,6)3(4) in <italic><tp:taxon-name><tp:taxon-name-part taxon-name-part-type="species">merita</tp:taxon-name-part></tp:taxon-name></italic>), by the presence of 1+1 <abbrev xmlns:xlink="http://www.w3.org/1999/xlink" xlink:title="pseudocellus" id="ABBRID0ESCAG" xlink:type="simple">pso</abbrev> on abd. sternum IV in the new species and lack in the both other, by the number of vesicles in <abbrev xmlns:xlink="http://www.w3.org/1999/xlink" xlink:title="postantennal organ" id="ABBRID0EWCAG" xlink:type="simple">PAO</abbrev> (39-44 in the new species, 12-13 in <italic><tp:taxon-name><tp:taxon-name-part taxon-name-part-type="species">buryatica</tp:taxon-name-part></tp:taxon-name></italic> and 16-22 in <italic><tp:taxon-name><tp:taxon-name-part taxon-name-part-type="species">buryatica</tp:taxon-name-part></tp:taxon-name></italic>).</p></tp:treatment-sec><tp:treatment-sec><!--Section generated to contain objects referenced in tp:taxon-treatment.--><fig id="F9" position="float" orientation="portrait"><label>Figures 58–59.</label><caption><p>Chaetotaxy of anal valves: <bold>58</bold> <italic><tp:taxon-name><tp:taxon-name-part taxon-name-part-type="genus">Protaphorura</tp:taxon-name-part> <tp:taxon-name-part taxon-name-part-type="species">jernika</tp:taxon-name-part></tp:taxon-name></italic> <bold>59</bold> <italic><tp:taxon-name><tp:taxon-name-part taxon-name-part-type="genus">Protaphorura</tp:taxon-name-part> <tp:taxon-name-part taxon-name-part-type="species">vasilinae</tp:taxon-name-part></tp:taxon-name></italic>.</p></caption><graphic xmlns:xlink="http://www.w3.org/1999/xlink" xlink:href="zookeys-620-119-g009.jpg" position="float" orientation="portrait" xlink:type="simple" id="oo_104703.jpg"/></fig></tp:treatment-sec></tp:taxon-treatment>
