# Supplementary material for: Collembola of the genus Protaphorura Absolon, 1901 (Onychiuridae) in the Eastern Palearctic: morphology, distribution, identification key
Source: Zookeys. 2016 Sep 29;(620):119–50. doi: 10.3897/zookeys.620.9372 (PMC5102424; doi:10.3897/zookeys.620.9372)
Supplement: XML Treatment for Protaphorura nikolai [file zookeys.620.9372-treatment3.xml]

<!DOCTYPE tp:taxon-treatment
  PUBLIC "-//TaxonX//DTD Taxonomic Treatment Publishing DTD v0 20100105//EN" "tax-treatment-NSO.dtd">
<tp:taxon-treatment xmlns:tp="http://www.plazi.org/taxpub"><tp:treatment-meta><kwd-group><label>Taxon classification</label><kwd><named-content content-type="kingdom">Animalia</named-content></kwd><kwd><named-content content-type="order">Collembola</named-content></kwd><kwd><named-content content-type="family">Onychiuridae</named-content></kwd></kwd-group><mixed-citation publication-type="journal"><person-group><name><surname>Kaprus’</surname><given-names>Igor</given-names></name><name><surname>Weiner</surname><given-names>Wanda</given-names></name><name><surname>Paśnik</surname><given-names>Grzegorz</given-names></name></person-group><article-title><tp:taxon-name><tp:taxon-name-part taxon-name-part-type="order">Collembola</tp:taxon-name-part></tp:taxon-name> of the genus <italic><tp:taxon-name><tp:taxon-name-part taxon-name-part-type="genus">Protaphorura</tp:taxon-name-part></tp:taxon-name></italic> Absolon, 1901 (<tp:taxon-name><tp:taxon-name-part taxon-name-part-type="family">Onychiuridae</tp:taxon-name-part></tp:taxon-name>) in the Eastern Palearctic: morphology, distribution, identification key</article-title><source>Zookeys</source><day>29</day><month>9</month><year>2016</year><volume>2016</volume><issue>620</issue><fpage>119</fpage><lpage>150</lpage><pub-id pub-id-type="doi">10.3897/zookeys.620.9372</pub-id></mixed-citation></tp:treatment-meta><tp:nomenclature><tp:taxon-name>
            <tp:taxon-name-part taxon-name-part-type="genus">Protaphorura</tp:taxon-name-part>
            <tp:taxon-name-part taxon-name-part-type="species">nikolai</tp:taxon-name-part>
            <object-id xmlns:xlink="http://www.w3.org/1999/xlink" content-type="zoobank" xlink:type="simple">http://zoobank.org/AA913DC8-EE15-44C5-AD7E-5092B2F8F207</object-id>
          </tp:taxon-name><tp:taxon-status xmlns:xlink="http://www.w3.org/1999/xlink" xlink:type="simple">sp. n.</tp:taxon-status><xref ref-type="fig" rid="F3">Figs 18–25</xref><xref ref-type="fig" rid="F9">, 58</xref></tp:nomenclature><tp:treatment-sec sec-type="type material" id="SECID0E1EAG"><title>Type material.</title><p>Holotype (male): Russia, Primorsky Krai, Khasansky district, Barabash village, mixed forest with <italic><tp:taxon-name><tp:taxon-name-part taxon-name-part-type="genus">Quercus</tp:taxon-name-part></tp:taxon-name></italic>, <italic><tp:taxon-name><tp:taxon-name-part taxon-name-part-type="genus">Acer</tp:taxon-name-part></tp:taxon-name></italic> and <italic><tp:taxon-name><tp:taxon-name-part taxon-name-part-type="genus">Juglans</tp:taxon-name-part></tp:taxon-name></italic>, in soil and leave litter, 9.VII.2011, leg. N.A. Ryabinin (<named-content xmlns:xlink="http://www.w3.org/1999/xlink" content-type="dwc:institutional_code" xlink:type="simple">SNHM</named-content>). Paratypes: 6 males and 6 females, same data as holotype (<named-content xmlns:xlink="http://www.w3.org/1999/xlink" content-type="dwc:institutional_code" xlink:type="simple">SNHM</named-content> – 9 paratypes: 5 male and 4 females, <abbrev xmlns:xlink="http://www.w3.org/1999/xlink" content-type="institution" xlink:title="Institute of Systematics and Evolution of Animals, Polish Academy of Sciences, Kraków, Poland" id="ABBRID0EFGAG" xlink:type="simple">ISEA</abbrev> – 3 paratypes: 1 male and 2 females).</p></tp:treatment-sec><tp:treatment-sec sec-type="diagnosis" id="SECID0EKGAG"><title>Diagnosis.</title><p>
            <abbrev xmlns:xlink="http://www.w3.org/1999/xlink" xlink:title="postantennal organ" id="ABBRID0EQGAG" xlink:type="simple">PAO</abbrev> with 29–36 simple vesicles. Pso formula dorsally 33/022/33342, ventrally 1/000/0000, subcoxae 1 of I–III legs with 1,0,0 <abbrev xmlns:xlink="http://www.w3.org/1999/xlink" xlink:title="pseudocellus" id="ABBRID0EUGAG" xlink:type="simple">pso</abbrev> respectively. Submedial <abbrev xmlns:xlink="http://www.w3.org/1999/xlink" xlink:title="pseudocellus" id="ABBRID0EYGAG" xlink:type="simple">pso</abbrev> a and b on <abbrev xmlns:xlink="http://www.w3.org/1999/xlink" xlink:title="abdominal segments" id="ABBRID0E3GAG" xlink:type="simple">Abd</abbrev>. terga I–II located close together. Psx formula on <abbrev xmlns:xlink="http://www.w3.org/1999/xlink" xlink:title="abdominal segments" id="ABBRID0EAHAG" xlink:type="simple">Abd</abbrev>. sterna: 100000. <abbrev xmlns:xlink="http://www.w3.org/1999/xlink" xlink:title="thoracic segments" id="ABBRID0EEHAG" xlink:type="simple">Th</abbrev>. tergum I with 11–12+11–12 chaetae, chaeta m present. Chaetae s' absent on <abbrev xmlns:xlink="http://www.w3.org/1999/xlink" xlink:title="abdominal segments" id="ABBRID0EIHAG" xlink:type="simple">Abd</abbrev>. terga I–III and V. Manubrial field with 14–15 chaetae in 3 rows. Claw without lateral denticles.</p></tp:treatment-sec><tp:treatment-sec sec-type="description" id="SECID0EMHAG"><title>Description.</title><p>Holotype (male) length 1.5 mm, length of paratypes: 1.45–1.55 mm (males) and 1.58–1.72 mm (females). Shape of body typical for the genus: cylindrical with strong <abbrev xmlns:xlink="http://www.w3.org/1999/xlink" xlink:title="anal spines" id="ABBRID0ESHAG" xlink:type="simple">AS</abbrev> on distinct papillae (Fig. <xref ref-type="fig" rid="F3">18</xref>). Colour in alcohol yellowish-white. Granulation more or less uniform, distinct. Usually 12–14 grains around each <abbrev xmlns:xlink="http://www.w3.org/1999/xlink" xlink:title="pseudocellus" id="ABBRID0EAIAG" xlink:type="simple">pso</abbrev>.</p><fig id="F3" position="float" orientation="portrait"><label>Figures 18–25.</label><caption><p>
          <italic><tp:taxon-name><tp:taxon-name-part taxon-name-part-type="genus">Protaphorura</tp:taxon-name-part> <tp:taxon-name-part taxon-name-part-type="species">nikolai</tp:taxon-name-part></tp:taxon-name></italic>: <bold>18</bold> habitus and dorsal chaetotaxy <bold>19</bold> dorsal side of <abbrev xmlns:xlink="http://www.w3.org/1999/xlink" xlink:title="antennal segments" id="ABBRID0E1IAG" xlink:type="simple">Ant</abbrev>. III–IV <bold>20</bold> tip of <abbrev xmlns:xlink="http://www.w3.org/1999/xlink" xlink:title="antennal segments" id="ABBRID0EAJAG" xlink:type="simple">Ant</abbrev>. IV <bold>21</bold> <abbrev xmlns:xlink="http://www.w3.org/1999/xlink" xlink:title="postantennal organ" id="ABBRID0EGJAG" xlink:type="simple">PAO</abbrev> and anterior cephalic pseudocelli <bold>22</bold> right part of head ventrally <bold>23</bold> tibiotarsal chaetotaxy and claw of leg III <bold>24</bold> chaetotaxy of <abbrev xmlns:xlink="http://www.w3.org/1999/xlink" xlink:title="abdominal segments" id="ABBRID0EQJAG" xlink:type="simple">Abd</abbrev>. sternum IV <bold>25</bold> chaetotaxy of <abbrev xmlns:xlink="http://www.w3.org/1999/xlink" xlink:title="abdominal segments" id="ABBRID0EWJAG" xlink:type="simple">Abd</abbrev>. tergum VI.</p></caption><graphic xmlns:xlink="http://www.w3.org/1999/xlink" xlink:href="zookeys-620-119-g003.jpg" position="float" orientation="portrait" xlink:type="simple" id="oo_104692.jpg"/></fig><p>Antennae approximately as long as head, their base well marked. <abbrev xmlns:xlink="http://www.w3.org/1999/xlink" xlink:title="antennal segments" id="ABBRID0EIKAG" xlink:type="simple">Ant</abbrev>. I with 11–12 chaetae, <abbrev xmlns:xlink="http://www.w3.org/1999/xlink" xlink:title="antennal segments" id="ABBRID0EMKAG" xlink:type="simple">Ant</abbrev>. II with 17–18 chaetae. <abbrev xmlns:xlink="http://www.w3.org/1999/xlink" xlink:title="sensory organ of Ant. III" id="ABBRID0EQKAG" xlink:type="simple">AIIIO</abbrev> consisting of 5 guard chaetae, 5 papillae, 2 smooth sensory rods, 2 straight and granulated sensory clubs, ventro-lateral microsensillum present (Fig. <xref ref-type="fig" rid="F3">19</xref>). <abbrev xmlns:xlink="http://www.w3.org/1999/xlink" xlink:title="antennal segments" id="ABBRID0EYKAG" xlink:type="simple">Ant</abbrev>. IV with subapical organite in cavity protected by cuticular papillae (Fig. <xref ref-type="fig" rid="F3">20</xref>). Microsensillum on <abbrev xmlns:xlink="http://www.w3.org/1999/xlink" xlink:title="antennal segments" id="ABBRID0EALAG" xlink:type="simple">Ant</abbrev>. IV situated on level or below of second proximal row of chaetae. Ventrally <abbrev xmlns:xlink="http://www.w3.org/1999/xlink" xlink:title="antennal segments" id="ABBRID0EELAG" xlink:type="simple">Ant</abbrev>. IV with numerous chaetae (ca. 68–72). <abbrev xmlns:xlink="http://www.w3.org/1999/xlink" xlink:title="antennal segments" id="ABBRID0EILAG" xlink:type="simple">Ant</abbrev>. IV without differentiated sensilla (Fig. <xref ref-type="fig" rid="F3">19</xref>).</p><p>
            <abbrev xmlns:xlink="http://www.w3.org/1999/xlink" xlink:title="postantennal organ" id="ABBRID0ESLAG" xlink:type="simple">PAO</abbrev> is relatively small with 29–36 simple vesicles (Fig. <xref ref-type="fig" rid="F3">21</xref>). Labral formula of chaetae: 4/342. Maxillary outer lobe with simple palp, basal chaeta and with two sublobal hairs. Labial palp of type A. Labium with 7 proximal, 4 basomedian (E, F, G, and f), and 6 basolateral chaetae (a, b, c, d, e, e’). Papillae A-E with 1, 4, 0, 3, 3 guard chaetae respectively.</p><p>Pso formula dorsally 33/022/33342, ventrally 1/000/0000 (Figs <xref ref-type="fig" rid="F3">18</xref>, <xref ref-type="fig" rid="F3">22</xref>, <xref ref-type="fig" rid="F3">24</xref>). Subcoxae1 of legs I, II and III with 1,0,0 <abbrev xmlns:xlink="http://www.w3.org/1999/xlink" xlink:title="pseudocellus" id="ABBRID0EIMAG" xlink:type="simple">pso</abbrev> respectively. Psx on subcoxae1 of legs I, II and III absent. Submedial <abbrev xmlns:xlink="http://www.w3.org/1999/xlink" xlink:title="pseudocellus" id="ABBRID0EMMAG" xlink:type="simple">pso</abbrev> a and b on <abbrev xmlns:xlink="http://www.w3.org/1999/xlink" xlink:title="abdominal segments" id="ABBRID0EQMAG" xlink:type="simple">Abd</abbrev>. terga I–II located close together, i.e. much closer than on <abbrev xmlns:xlink="http://www.w3.org/1999/xlink" xlink:title="abdominal segments" id="ABBRID0EUMAG" xlink:type="simple">Abd</abbrev>. tergum III, both set posteriorly to macrochaeta p5 (Fig. <xref ref-type="fig" rid="F3">18</xref>). Ventral <abbrev xmlns:xlink="http://www.w3.org/1999/xlink" xlink:title="parapseudocellus" id="ABBRID0E3MAG" xlink:type="simple">psx</abbrev> formula 1/000/100000). Psp formula dorsally 0/011/1111, ventrally 0/111/01<sup>m</sup>1<sup>m</sup>1<sup>m</sup>, coxae with 1 <abbrev xmlns:xlink="http://www.w3.org/1999/xlink" xlink:title="pseudopore" id="ABBRID0EGNAG" xlink:type="simple">psp</abbrev> each.</p><p>Dorsal chaetotaxy slightly asymmerical, chaetae well differentiated into macrochaetae, mesochaetae and microchaetae as in Fig. <xref ref-type="fig" rid="F3">18</xref>. Sensory chaetae s indistinct on body. On head p2 chaetae on same level as p1 and p3. Chaetae p6 on head located anterior to <abbrev xmlns:xlink="http://www.w3.org/1999/xlink" xlink:title="pseudocellus" id="ABBRID0EQNAG" xlink:type="simple">pso</abbrev> b (Fig. <xref ref-type="fig" rid="F3">18</xref>). <abbrev xmlns:xlink="http://www.w3.org/1999/xlink" xlink:title="thoracic segments" id="ABBRID0EYNAG" xlink:type="simple">Th</abbrev>. tergum I with 11–12+11–12 chaetae, chaeta m present (chaetotaxy type i2–3m). Both <abbrev xmlns:xlink="http://www.w3.org/1999/xlink" xlink:title="thoracic segments" id="ABBRID0E3NAG" xlink:type="simple">Th</abbrev>. terga II and III with lateral microsensilla and with 4+4 or 5+5 axial microchaetae. Chaetae s' absent on <abbrev xmlns:xlink="http://www.w3.org/1999/xlink" xlink:title="abdominal segments" id="ABBRID0EAOAG" xlink:type="simple">Abd</abbrev>. terga I–III and V. On <abbrev xmlns:xlink="http://www.w3.org/1999/xlink" xlink:title="abdominal segments" id="ABBRID0EEOAG" xlink:type="simple">Abd</abbrev>. tergum IV in axial area between M2 and P2 macrochaetae located 9–11 chaetae, medial chaeta m0 present or absent, p0 present or absent (Fig. <xref ref-type="fig" rid="F3">18</xref>). <abbrev xmlns:xlink="http://www.w3.org/1999/xlink" xlink:title="abdominal segments" id="ABBRID0EMOAG" xlink:type="simple">Abd</abbrev>. tergum V usually with 1 unpaired microchaeta p0 (m0 absent) (Fig. <xref ref-type="fig" rid="F3">18</xref>). <abbrev xmlns:xlink="http://www.w3.org/1999/xlink" xlink:title="abdominal segments" id="ABBRID0EUOAG" xlink:type="simple">Abd</abbrev>. tergum VI with 1 medial chaetae m0. Relative position of prespinal microchaetae of distinctly divergent type (Fig. <xref ref-type="fig" rid="F3">25</xref>). M/s ratio on <abbrev xmlns:xlink="http://www.w3.org/1999/xlink" xlink:title="abdominal segments" id="ABBRID0EDPAG" xlink:type="simple">Abd</abbrev>. tergum V as 33–40/20–22, (<abbrev xmlns:xlink="http://www.w3.org/1999/xlink" xlink:title="anal spines" id="ABBRID0EHPAG" xlink:type="simple">AS</abbrev> = 10). <abbrev xmlns:xlink="http://www.w3.org/1999/xlink" xlink:title="anal spines" id="ABBRID0ERPAG" xlink:type="simple">AS</abbrev> 0.6–0.7 times as long as inner edge of claw and 2.0 times longer than their basal diameter.</p><!--PageBreak--><!--PageBreak--><p>Chaetotaxy of ventral side of head as in Fig. <xref ref-type="fig" rid="F3">22</xref>. Perilabial area with 4+4 a-chaetae. Postlabial chaetae 5+5 along ventral groove. <abbrev xmlns:xlink="http://www.w3.org/1999/xlink" xlink:title="thoracic segments" id="ABBRID0EDQAG" xlink:type="simple">Th</abbrev>. sterna I–III with 1+1, 2+2, 2+2 chaetae respectively. <abbrev xmlns:xlink="http://www.w3.org/1999/xlink" xlink:title="ventral tube" id="ABBRID0EHQAG" xlink:type="simple">VT</abbrev> with ca. 8–9+8–9 chaetae, and 2(1)+2(1) chaetae at base. Chaetotaxy of <abbrev xmlns:xlink="http://www.w3.org/1999/xlink" xlink:title="abdominal segments" id="ABBRID0EOQAG" xlink:type="simple">Abd</abbrev>. sternum IV as in Fig. <xref ref-type="fig" rid="F3">22</xref>. Furcal rudiment: cuticular fold (located near the middle of sternum) with 2+2 dental microchaetae in 2 rows. Chaetotaxy of manubrial field: 4 chaetae present in ma-row, 6-7 chaetae in mm-row and 4 chaetae in mp-row (Fig. <xref ref-type="fig" rid="F3">24</xref>). <abbrev xmlns:xlink="http://www.w3.org/1999/xlink" xlink:title="male ventral organ" id="ABBRID0E1QAG" xlink:type="simple">MVO</abbrev> absent. Each lateral anal valves with a0, 2a1 and 2a2; upper anal valve with chaetae a0, 2a2, 2b1, 2b2, c0, 2c1 and 2c2 (as in <italic><tp:taxon-name><tp:taxon-name-part taxon-name-part-type="genus">Protaphorura</tp:taxon-name-part> <tp:taxon-name-part taxon-name-part-type="species">jernika</tp:taxon-name-part></tp:taxon-name></italic>, Fig. <xref ref-type="fig" rid="F9">58</xref>).</p><p>Subcoxae 1 of I, II and III legs with 5–6, 6–7 and 5–6 chaetae respectively, subcoxae 2 with 1, 5, 5, coxae with 3, 11, 13, trochanters with 11, 11, 10, femora with 21, 21, 18, tibiotarsi with four rows of chaetae (distal whorl (A+T)+B+C): 11+8+4, 11+8+4, 11+8+4–5 chaetae respectively. Claw with very strong denticle in the 1/2 of inner edge of claw (Fig. <xref ref-type="fig" rid="F3">23</xref>). Empodial appendage 0,9–1,0 times as long as inner edge of claw, without basal lamella (Fig. <xref ref-type="fig" rid="F3">23</xref>).</p></tp:treatment-sec><tp:treatment-sec sec-type="etymology" id="SECID0EWRAG"><title>Etymology.</title><p>The species is cordially dedicated to Russian oribatologist Dr. Nikolay Ryabinin, who collected the type material of new species in Primorsky Krai of Russia.</p></tp:treatment-sec><tp:treatment-sec sec-type="discussion" id="SECID0E2RAG"><title>Discussion.</title><p>
            <italic><tp:taxon-name><tp:taxon-name-part taxon-name-part-type="genus">Protaphorura</tp:taxon-name-part> <tp:taxon-name-part taxon-name-part-type="species">nikolai</tp:taxon-name-part></tp:taxon-name></italic> sp. n. belongs to the group of <italic><tp:taxon-name><tp:taxon-name-part taxon-name-part-type="genus">Protaphorura</tp:taxon-name-part></tp:taxon-name></italic> species with 1,0,0 pseudocelli on subcoxa 1 of I, II and III legs and 1+1 <abbrev xmlns:xlink="http://www.w3.org/1999/xlink" xlink:title="pseudocellus" id="ABBRID0ESSAG" xlink:type="simple">pso</abbrev> on head ventrally. Among Asiatic species this group includes <italic><tp:taxon-name><tp:taxon-name-part taxon-name-part-type="genus">Protaphorura</tp:taxon-name-part> <tp:taxon-name-part taxon-name-part-type="species">zori</tp:taxon-name-part></tp:taxon-name></italic> (Martynova, 1975 in Martynova &amp; Chelnokov, 1975)(although Martynova did not mention subcoxal <abbrev xmlns:xlink="http://www.w3.org/1999/xlink" xlink:title="pseudocellus" id="ABBRID0EATAG" xlink:type="simple">pso</abbrev>, the examined by us type has 1,0,0 <abbrev xmlns:xlink="http://www.w3.org/1999/xlink" xlink:title="pseudocellus" id="ABBRID0EETAG" xlink:type="simple">pso</abbrev> on subcoxae), <italic><tp:taxon-name><tp:taxon-name-part taxon-name-part-type="genus">Protaphorura</tp:taxon-name-part> <tp:taxon-name-part taxon-name-part-type="species">brevispinata</tp:taxon-name-part></tp:taxon-name></italic> (Yosii, 1966), <italic><tp:taxon-name><tp:taxon-name-part taxon-name-part-type="genus">Protaphorura</tp:taxon-name-part> <tp:taxon-name-part taxon-name-part-type="species">changbaiensis</tp:taxon-name-part></tp:taxon-name></italic> Sun, Zhang &amp; Wu, 2013, <italic><tp:taxon-name><tp:taxon-name-part taxon-name-part-type="genus">Protaphorura</tp:taxon-name-part> <tp:taxon-name-part taxon-name-part-type="species">mongolica</tp:taxon-name-part></tp:taxon-name></italic> (Martynova, 1975 in Martynova &amp; Chelnokov, 1975), <italic><tp:taxon-name><tp:taxon-name-part taxon-name-part-type="genus">Protaphorura</tp:taxon-name-part> <tp:taxon-name-part taxon-name-part-type="species">sakatoi</tp:taxon-name-part></tp:taxon-name></italic> (Yosii, 1966) and <italic><tp:taxon-name><tp:taxon-name-part taxon-name-part-type="genus">Protaphorura</tp:taxon-name-part> <tp:taxon-name-part taxon-name-part-type="species">maoerensis</tp:taxon-name-part></tp:taxon-name></italic> Sun, Wu &amp; Gao, 2013. Within this group, it shares dorsal <abbrev xmlns:xlink="http://www.w3.org/1999/xlink" xlink:title="pseudocellus" id="ABBRID0E1UAG" xlink:type="simple">pso</abbrev> formula with <italic><tp:taxon-name><tp:taxon-name-part taxon-name-part-type="genus">Protaphorura</tp:taxon-name-part> <tp:taxon-name-part taxon-name-part-type="species">zori</tp:taxon-name-part></tp:taxon-name></italic> but differs from the latter by the presence of inner denticle on claw, the absence of chaeta a0 on <abbrev xmlns:xlink="http://www.w3.org/1999/xlink" xlink:title="abdominal segments" id="ABBRID0EIVAG" xlink:type="simple">Abd</abbrev>. tergum VI (in <italic><tp:taxon-name><tp:taxon-name-part taxon-name-part-type="genus">Protaphorura</tp:taxon-name-part> <tp:taxon-name-part taxon-name-part-type="species">zori</tp:taxon-name-part></tp:taxon-name></italic> inner denticle absent and chaeta a0 present) and by arrangement of prespinal chaetae (placed divergently in <italic><tp:taxon-name><tp:taxon-name-part taxon-name-part-type="genus">Protaphorura</tp:taxon-name-part> <tp:taxon-name-part taxon-name-part-type="species">nikolai</tp:taxon-name-part></tp:taxon-name></italic> and convergently in <italic><tp:taxon-name><tp:taxon-name-part taxon-name-part-type="genus">Protaphorura</tp:taxon-name-part> <tp:taxon-name-part taxon-name-part-type="species">zori</tp:taxon-name-part></tp:taxon-name></italic>). Perhaps there are other differences in the morphology of these two species, but <italic><tp:taxon-name><tp:taxon-name-part taxon-name-part-type="genus">Protaphorura</tp:taxon-name-part> <tp:taxon-name-part taxon-name-part-type="species">zori</tp:taxon-name-part></tp:taxon-name></italic> is not well described and needs more detailed study.</p></tp:treatment-sec><tp:treatment-sec><!--Section generated to contain objects referenced in tp:taxon-treatment.--><fig id="F9" position="float" orientation="portrait"><label>Figures 58–59.</label><caption><p>Chaetotaxy of anal valves: <bold>58</bold> <italic><tp:taxon-name><tp:taxon-name-part taxon-name-part-type="genus">Protaphorura</tp:taxon-name-part> <tp:taxon-name-part taxon-name-part-type="species">jernika</tp:taxon-name-part></tp:taxon-name></italic> <bold>59</bold> <italic><tp:taxon-name><tp:taxon-name-part taxon-name-part-type="genus">Protaphorura</tp:taxon-name-part> <tp:taxon-name-part taxon-name-part-type="species">vasilinae</tp:taxon-name-part></tp:taxon-name></italic>.</p></caption><graphic xmlns:xlink="http://www.w3.org/1999/xlink" xlink:href="zookeys-620-119-g009.jpg" position="float" orientation="portrait" xlink:type="simple" id="oo_104703.jpg"/></fig></tp:treatment-sec></tp:taxon-treatment>
