# Supplementary material for: Collembola of the genus Protaphorura Absolon, 1901 (Onychiuridae) in the Eastern Palearctic: morphology, distribution, identification key
Source: Zookeys. 2016 Sep 29;(620):119–50. doi: 10.3897/zookeys.620.9372 (PMC5102424; doi:10.3897/zookeys.620.9372)
Supplement: XML Treatment for Protaphorura oligopseudocellata [file zookeys.620.9372-treatment4.xml]

<!DOCTYPE tp:taxon-treatment
  PUBLIC "-//TaxonX//DTD Taxonomic Treatment Publishing DTD v0 20100105//EN" "tax-treatment-NSO.dtd">
<tp:taxon-treatment xmlns:tp="http://www.plazi.org/taxpub"><tp:treatment-meta><kwd-group><label>Taxon classification</label><kwd><named-content content-type="kingdom">Animalia</named-content></kwd><kwd><named-content content-type="order">Collembola</named-content></kwd><kwd><named-content content-type="family">Onychiuridae</named-content></kwd></kwd-group><mixed-citation publication-type="journal"><person-group><name><surname>Kaprus’</surname><given-names>Igor</given-names></name><name><surname>Weiner</surname><given-names>Wanda</given-names></name><name><surname>Paśnik</surname><given-names>Grzegorz</given-names></name></person-group><article-title><tp:taxon-name><tp:taxon-name-part taxon-name-part-type="order">Collembola</tp:taxon-name-part></tp:taxon-name> of the genus <italic><tp:taxon-name><tp:taxon-name-part taxon-name-part-type="genus">Protaphorura</tp:taxon-name-part></tp:taxon-name></italic> Absolon, 1901 (<tp:taxon-name><tp:taxon-name-part taxon-name-part-type="family">Onychiuridae</tp:taxon-name-part></tp:taxon-name>) in the Eastern Palearctic: morphology, distribution, identification key</article-title><source>Zookeys</source><day>29</day><month>9</month><year>2016</year><volume>2016</volume><issue>620</issue><fpage>119</fpage><lpage>150</lpage><pub-id pub-id-type="doi">10.3897/zookeys.620.9372</pub-id></mixed-citation></tp:treatment-meta><tp:nomenclature><tp:taxon-name>
            <tp:taxon-name-part taxon-name-part-type="genus">Protaphorura</tp:taxon-name-part>
            <tp:taxon-name-part taxon-name-part-type="species">oligopseudocellata</tp:taxon-name-part>
            <object-id xmlns:xlink="http://www.w3.org/1999/xlink" content-type="zoobank" xlink:type="simple">http://zoobank.org/3FC95D7C-4065-4C63-989F-FBD2B1635E9F</object-id>
          </tp:taxon-name><tp:taxon-status xmlns:xlink="http://www.w3.org/1999/xlink" xlink:type="simple">sp. n.</tp:taxon-status><xref ref-type="fig" rid="F4">Figs 26–32</xref><xref ref-type="fig" rid="F9">, 58</xref><!--PageBreak--></tp:nomenclature><tp:treatment-sec sec-type="type material" id="SECID0EIYAG"><title>Type material.</title><p>Holotype (female): Russia, Siberia, Western Sayan, Oiskii Mt. Range, vicinity of weather station Olenya Rechka, mountain tundra with <italic><tp:taxon-name><tp:taxon-name-part taxon-name-part-type="genus">Betula</tp:taxon-name-part> <tp:taxon-name-part taxon-name-part-type="species">rotundifolia</tp:taxon-name-part></tp:taxon-name></italic>, <italic><tp:taxon-name><tp:taxon-name-part taxon-name-part-type="genus">Salix</tp:taxon-name-part></tp:taxon-name></italic> sp, <italic><tp:taxon-name><tp:taxon-name-part taxon-name-part-type="genus">Sphagnum</tp:taxon-name-part></tp:taxon-name></italic> sp., 1800 m alt., in moss and soil, <named-content xmlns:xlink="http://www.w3.org/1999/xlink" content-type="dwc:verbatimCoordinates" xlink:type="simple"><named-content content-type="geo-json" specific-use="{&#34;type&#34;:&#34;Point&#34;,&#34;coordinates&#34;:[93.216667,52.800000]}" id="NCID0EJZAG" xlink:type="simple">52°48'N, 93°13'E</named-content></named-content>, 27.VI.1990, leg. S.K. Stebaeva (<named-content xmlns:xlink="http://www.w3.org/1999/xlink" content-type="dwc:institutional_code" xlink:type="simple">SNHM</named-content>). Paratypes: 3 females and juvenile, same data as holotype (<abbrev xmlns:xlink="http://www.w3.org/1999/xlink" content-type="institution" xlink:title="Institute of Systematics and Evolution of Animals, Polish Academy of Sciences, Kraków, Poland" id="ABBRID0E4ZAG" xlink:type="simple">ISEA</abbrev> – 1 paratype, MSPU – 1 paratype and juvenile).</p></tp:treatment-sec><tp:treatment-sec sec-type="diagnosis" id="SECID0EC1AG"><title>Diagnosis.</title><p>
            <abbrev xmlns:xlink="http://www.w3.org/1999/xlink" xlink:title="postantennal organ" id="ABBRID0EI1AG" xlink:type="simple">PAO</abbrev> with 32–34 simple vesicles. Pso formula dorsally 32/011/22232, ventrally 1/000/0000, subcoxae 1 of I–III legs without <abbrev xmlns:xlink="http://www.w3.org/1999/xlink" xlink:title="pseudocellus" id="ABBRID0EM1AG" xlink:type="simple">pso</abbrev>. Psx formula on <abbrev xmlns:xlink="http://www.w3.org/1999/xlink" xlink:title="abdominal segments" id="ABBRID0EQ1AG" xlink:type="simple">Abd</abbrev>. sterna: 111000. <abbrev xmlns:xlink="http://www.w3.org/1999/xlink" xlink:title="thoracic segments" id="ABBRID0EU1AG" xlink:type="simple">Th</abbrev>. tergum I with 23–25+23–25 chaetae, one, two or three chaetae m present. <!--PageBreak-->Chaetae s' present on <abbrev xmlns:xlink="http://www.w3.org/1999/xlink" xlink:title="abdominal segments" id="ABBRID0E11AG" xlink:type="simple">Abd</abbrev>. terga I–III and absent or present on <abbrev xmlns:xlink="http://www.w3.org/1999/xlink" xlink:title="abdominal segments" id="ABBRID0E51AG" xlink:type="simple">Abd</abbrev>. tergum V. Manubrial field with 12–13 chaetae in three rows. Claw with pair of lateral denticles.</p></tp:treatment-sec><tp:treatment-sec sec-type="description" id="SECID0EC2AG"><title>Description.</title><p>Holotype (female) length 2.2 mm, length of paratypes: 2.0–2.3 mm (females). Shape of body typical of the genus: cylindrical with strong <abbrev xmlns:xlink="http://www.w3.org/1999/xlink" xlink:title="anal spines" id="ABBRID0EI2AG" xlink:type="simple">AS</abbrev> on distinct pa<!--PageBreak-->pillae (Fig. <xref ref-type="fig" rid="F4">26</xref>). Colour in alcohol yellowish-white. Granulation more or less uniform, distinct. Usually 7–10 grains around each <abbrev xmlns:xlink="http://www.w3.org/1999/xlink" xlink:title="pseudocellus" id="ABBRID0EY2AG" xlink:type="simple">pso</abbrev>.</p><fig id="F4" position="float" orientation="portrait"><label>Figures 26–32.</label><caption><p>
          <italic><tp:taxon-name><tp:taxon-name-part taxon-name-part-type="genus">Protaphorura</tp:taxon-name-part> <tp:taxon-name-part taxon-name-part-type="species">oligopseudocellata</tp:taxon-name-part></tp:taxon-name></italic>: <bold>26</bold> habitus and dorsal chaetotaxy <bold>27</bold> <abbrev xmlns:xlink="http://www.w3.org/1999/xlink" xlink:title="postantennal organ" id="ABBRID0ES3AG" xlink:type="simple">PAO</abbrev> and anterior cephalic pseudocelli <bold>28</bold> dorsal side of <abbrev xmlns:xlink="http://www.w3.org/1999/xlink" xlink:title="antennal segments" id="ABBRID0EY3AG" xlink:type="simple">Ant</abbrev>. IIIIV <bold>29</bold> and <bold>30</bold> distal part of leg III <bold>31</bold> right part of head ventrally <bold>32</bold> chaetotaxy of <abbrev xmlns:xlink="http://www.w3.org/1999/xlink" xlink:title="abdominal segments" id="ABBRID0EE4AG" xlink:type="simple">Abd</abbrev>. sternum IV.</p></caption><graphic xmlns:xlink="http://www.w3.org/1999/xlink" xlink:href="zookeys-620-119-g004.jpg" position="float" orientation="portrait" xlink:type="simple" id="oo_104697.jpg"/></fig><p>Antennae as long as the head, their base well marked. <abbrev xmlns:xlink="http://www.w3.org/1999/xlink" xlink:title="antennal segments" id="ABBRID0EP4AG" xlink:type="simple">Ant</abbrev>. I with 11–12 chaetae, <abbrev xmlns:xlink="http://www.w3.org/1999/xlink" xlink:title="antennal segments" id="ABBRID0ET4AG" xlink:type="simple">Ant</abbrev>. II with 18 chaetae. <abbrev xmlns:xlink="http://www.w3.org/1999/xlink" xlink:title="sensory organ of Ant. III" id="ABBRID0EX4AG" xlink:type="simple">AIIIO</abbrev> consisting of 5 guard chaetae, 5 papillae, 2 smooth sensory rods, 2 straight and granulated sensory clubs, ventro-lateral microsensillum present (Fig. <xref ref-type="fig" rid="F4">28</xref>). <abbrev xmlns:xlink="http://www.w3.org/1999/xlink" xlink:title="antennal segments" id="ABBRID0E64AG" xlink:type="simple">Ant</abbrev>. IV with subapical organite in unprotected cavity without clear cuticular papilla. Microsensillum on <abbrev xmlns:xlink="http://www.w3.org/1999/xlink" xlink:title="antennal segments" id="ABBRID0ED5AG" xlink:type="simple">Ant</abbrev>. IV in usual position above second proximal row of chaetae. Ventrally <abbrev xmlns:xlink="http://www.w3.org/1999/xlink" xlink:title="antennal segments" id="ABBRID0EH5AG" xlink:type="simple">Ant</abbrev>. IV with numerous chaetae (ca. 74–78). Sensilla indistinct on antennal segment IV (Fig. <xref ref-type="fig" rid="F4">28</xref>).</p><p>
            <abbrev xmlns:xlink="http://www.w3.org/1999/xlink" xlink:title="postantennal organ" id="ABBRID0ER5AG" xlink:type="simple">PAO</abbrev> relatively small, consisting of 32-34 simple vesicles (Fig. <xref ref-type="fig" rid="F4">27</xref>). Labral formula of chaetae: 4/342. Maxillary outer lobe with simple palp, basal chaeta and with two sublobal hairs. Labial palp of type A. Labium with 7 proximal, 4 basomedian (E, F, G, and f), and 6 basolateral chaetae (a, b, c, d, e, e’). Papillae A-E with 1, 4, 0, 3, 3 guard chaetae respectively.</p><p>Pso formula dorsally 32/011/22232, ventrally 1/000/0000 (Figs <xref ref-type="fig" rid="F4">26</xref>, <xref ref-type="fig" rid="F4">31</xref>, <xref ref-type="fig" rid="F4">32</xref>). Subcoxae 1 of I–III legs without <abbrev xmlns:xlink="http://www.w3.org/1999/xlink" xlink:title="pseudocellus" id="ABBRID0EH6AG" xlink:type="simple">pso</abbrev> and with one <abbrev xmlns:xlink="http://www.w3.org/1999/xlink" xlink:title="parapseudocellus" id="ABBRID0EL6AG" xlink:type="simple">psx</abbrev> each. Psx formula 1/000/111000. <abbrev xmlns:xlink="http://www.w3.org/1999/xlink" xlink:title="thoracic segments" id="ABBRID0EP6AG" xlink:type="simple">Th</abbrev>. terga II and III with 1+1, 1+1 <abbrev xmlns:xlink="http://www.w3.org/1999/xlink" xlink:title="parapseudocellus" id="ABBRID0ET6AG" xlink:type="simple">psx</abbrev> in lateral position (Fig. <xref ref-type="fig" rid="F4">26</xref>). Psp formula dorsally 0/011/1111, ventrally 0/111/01<sup>m</sup>1<sup>m</sup>1<sup>m</sup>, coxae with 1 <abbrev xmlns:xlink="http://www.w3.org/1999/xlink" xlink:title="pseudopore" id="ABBRID0EBABG" xlink:type="simple">psp</abbrev>.</p><p>Dorsal chaetotaxy plurichaetotic, usually with some asymmetry, all dorsal chaetae rather short (except macrochaetae), well differentiated into macro- meso- and microchaetae, as in Fig. <xref ref-type="fig" rid="F4">26</xref>. Sensory chaetae s indistinct on body. On head p2 chaetae are displaced forward in relation to p1 and p3. Chaetae p6 on head located anterior to pseudocelli b (Fig. <xref ref-type="fig" rid="F4">26</xref>). <abbrev xmlns:xlink="http://www.w3.org/1999/xlink" xlink:title="thoracic segments" id="ABBRID0EPABG" xlink:type="simple">Th</abbrev>. tergum I with 23–25+23–25 chaetae, 1–3 chaetae m and 1–2 chaetae i present (chaetotaxy type i(1–2)3–4m(1–3)). Both <abbrev xmlns:xlink="http://www.w3.org/1999/xlink" xlink:title="thoracic segments" id="ABBRID0ETABG" xlink:type="simple">Th</abbrev>. terga II and III with lateral microsensilla and with 6+6 or 7+7 axial microchaetae. Chaetae s' present on <abbrev xmlns:xlink="http://www.w3.org/1999/xlink" xlink:title="abdominal segments" id="ABBRID0EXABG" xlink:type="simple">Abd</abbrev>. terga I–III and absent or present on <abbrev xmlns:xlink="http://www.w3.org/1999/xlink" xlink:title="abdominal segments" id="ABBRID0E2ABG" xlink:type="simple">Abd</abbrev>. tergum V (Fig. <xref ref-type="fig" rid="F4">26</xref>). On <abbrev xmlns:xlink="http://www.w3.org/1999/xlink" xlink:title="abdominal segments" id="ABBRID0EDBBG" xlink:type="simple">Abd</abbrev>. tergum IV in axial area between M2 and P2 macrochaetae located 23–24 chaetae, medial chaetae p0 and m0 present (sometimes these chaetae absent). <abbrev xmlns:xlink="http://www.w3.org/1999/xlink" xlink:title="abdominal segments" id="ABBRID0EHBBG" xlink:type="simple">Abd</abbrev>. tergum V with one unpaired microchaeta p0 (Fig. <xref ref-type="fig" rid="F4">26</xref>). <abbrev xmlns:xlink="http://www.w3.org/1999/xlink" xlink:title="abdominal segments" id="ABBRID0EPBBG" xlink:type="simple">Abd</abbrev>. tergum VI with medial chaetae m0. Relative position of prespinal microchaetae of convergent type (Fig. <xref ref-type="fig" rid="F4">26</xref>). M/s ratio on <abbrev xmlns:xlink="http://www.w3.org/1999/xlink" xlink:title="abdominal segments" id="ABBRID0E5BBG" xlink:type="simple">Abd</abbrev>. tergum V as 23.5–23.9/15 (<abbrev xmlns:xlink="http://www.w3.org/1999/xlink" xlink:title="anal spines" id="ABBRID0ECCBG" xlink:type="simple">AS</abbrev> = 10). <abbrev xmlns:xlink="http://www.w3.org/1999/xlink" xlink:title="anal spines" id="ABBRID0EMCBG" xlink:type="simple">AS</abbrev> 0.7–0.8 times as long as inner edge of claw and 2.3 times longer than their basal diameter.</p><p>Chaetotaxy of ventral side of head as in Fig. <xref ref-type="fig" rid="F4">31</xref>. Perilabial area with 4–5+4–5 a-chaetae. Postlabial chaetae 4-5+4-5 along ventral groove. Thoracic sterna I–III with 1+1, 2–3+2–3, 2–3+2–3 chaetae respectively. <abbrev xmlns:xlink="http://www.w3.org/1999/xlink" xlink:title="ventral tube" id="ABBRID0E3CBG" xlink:type="simple">VT</abbrev> with ca. 10+10 chaetae, and 2–3 chaetae at base. Chaetotaxy of <abbrev xmlns:xlink="http://www.w3.org/1999/xlink" xlink:title="abdominal segments" id="ABBRID0EDDBG" xlink:type="simple">Abd</abbrev>. sternum IV as in Fig. <xref ref-type="fig" rid="F4">32</xref>. Furcal rudiment: cuticular fold (located near the middle of sternum) with 2+2 dental microchaetae in 2 rows. Chaetotaxy of manubrial field: 4–5 chaetae present in ma-row, 4 chaetae in mm-row, 4 chaetae in mp-row (in adult specimens) (Fig. <xref ref-type="fig" rid="F4">32</xref>). Each lateral anal valves with a0, 2a1 and 2a2; upper anal valve with chaetae a0, 2a2, 2b1, 2b2, c0, 2c1 and 2c2 (as in <italic><tp:taxon-name><tp:taxon-name-part taxon-name-part-type="genus">Protaphorura</tp:taxon-name-part> <tp:taxon-name-part taxon-name-part-type="species">jernika</tp:taxon-name-part></tp:taxon-name></italic>, Fig. <xref ref-type="fig" rid="F9">58</xref>).</p><p>Subcoxae 1 of I, II and III legs with 6–8, 7–8, 7–9 chaetae, subcoxae 2 with 1, 5, 5, coxae with 4, 10, 15, trochanters with 13, 15, 15, femora with 21, 23, 22–23, <!--PageBreak-->tibiotarsi with four rows of chaetae (distal whorl (A+T)+B+C): 11+8+3–4, 11+8+5–6, 11+8+5 chaetae respectively. Claw with strong denticle in 1/2 of inner edge of claw and pair of lateral denticles (Figs <xref ref-type="fig" rid="F4">29</xref>, <xref ref-type="fig" rid="F4">30</xref>). Empodial appendage 0.9 times as long as inner edge of claw, without basal lamella (Fig. <xref ref-type="fig" rid="F4">29</xref>).</p></tp:treatment-sec><tp:treatment-sec sec-type="etymology" id="SECID0ENEBG"><title>Etymology.</title><p>The name of the new species refers to the Latin <italic>oligo</italic> (a few) and <italic>pseudocellus</italic> (false ocellus) ‒ characteristic structure in <tp:taxon-name><tp:taxon-name-part taxon-name-part-type="superfamily">Onychiuroidea</tp:taxon-name-part></tp:taxon-name>.</p></tp:treatment-sec><tp:treatment-sec sec-type="discussion" id="SECID0E3EBG"><title>Discussion.</title><p>
            <italic><tp:taxon-name><tp:taxon-name-part taxon-name-part-type="genus">Protaphorura</tp:taxon-name-part> <tp:taxon-name-part taxon-name-part-type="species">oligopseudocellata</tp:taxon-name-part></tp:taxon-name></italic> sp. n. is characterized by the reduced number of <abbrev xmlns:xlink="http://www.w3.org/1999/xlink" xlink:title="pseudocellus" id="ABBRID0EMFBG" xlink:type="simple">pso</abbrev> on body dorsally – 32/011/22232. Only four species with 1+1 <abbrev xmlns:xlink="http://www.w3.org/1999/xlink" xlink:title="pseudocellus" id="ABBRID0EQFBG" xlink:type="simple">pso</abbrev> on <abbrev xmlns:xlink="http://www.w3.org/1999/xlink" xlink:title="thoracic segments" id="ABBRID0EUFBG" xlink:type="simple">Th</abbrev>. tergum III is currently known: <italic><tp:taxon-name><tp:taxon-name-part taxon-name-part-type="genus">Protaphorura</tp:taxon-name-part> <tp:taxon-name-part taxon-name-part-type="species">januarii</tp:taxon-name-part></tp:taxon-name></italic> (Weiner, 1977), <italic><tp:taxon-name><tp:taxon-name-part taxon-name-part-type="genus">Protaphorura</tp:taxon-name-part> <tp:taxon-name-part taxon-name-part-type="species">stiriaca</tp:taxon-name-part></tp:taxon-name></italic> (Stach, 1946), <italic><tp:taxon-name><tp:taxon-name-part taxon-name-part-type="genus">Protaphorura</tp:taxon-name-part> <tp:taxon-name-part taxon-name-part-type="species">pseudostyriaca</tp:taxon-name-part></tp:taxon-name></italic> (Loksa, 1964) and <italic><tp:taxon-name><tp:taxon-name-part taxon-name-part-type="genus">Protaphorura</tp:taxon-name-part> <tp:taxon-name-part taxon-name-part-type="species">pseudarmata</tp:taxon-name-part></tp:taxon-name></italic> (Folsom, 1917). The first three species are described from Europe and the last one from North America. Among these species <italic><tp:taxon-name><tp:taxon-name-part taxon-name-part-type="genus">Protaphorura</tp:taxon-name-part> <tp:taxon-name-part taxon-name-part-type="species">oligopseudocellata</tp:taxon-name-part></tp:taxon-name></italic> sp. n. is probably the most similar to <italic><tp:taxon-name><tp:taxon-name-part taxon-name-part-type="genus">Protaphorura</tp:taxon-name-part> <tp:taxon-name-part taxon-name-part-type="species">januarii</tp:taxon-name-part></tp:taxon-name></italic> and <italic><tp:taxon-name><tp:taxon-name-part taxon-name-part-type="genus">Protaphorura</tp:taxon-name-part> <tp:taxon-name-part taxon-name-part-type="species">stiriaca</tp:taxon-name-part></tp:taxon-name></italic> due to the absence of <abbrev xmlns:xlink="http://www.w3.org/1999/xlink" xlink:title="pseudocellus" id="ABBRID0E5HBG" xlink:type="simple">pso</abbrev> on subcoxa 1 of all legs and some similarity of dorsal <abbrev xmlns:xlink="http://www.w3.org/1999/xlink" xlink:title="pseudocellus" id="ABBRID0ECIBG" xlink:type="simple">pso</abbrev> formulae. The new species can be easily distinguished from these species by the number of <abbrev xmlns:xlink="http://www.w3.org/1999/xlink" xlink:title="pseudocellus" id="ABBRID0EGIBG" xlink:type="simple">pso</abbrev> on <abbrev xmlns:xlink="http://www.w3.org/1999/xlink" xlink:title="abdominal segments" id="ABBRID0EKIBG" xlink:type="simple">Abd</abbrev>. terga I–V (22232 in <italic><tp:taxon-name><tp:taxon-name-part taxon-name-part-type="genus">Protaphorura</tp:taxon-name-part> <tp:taxon-name-part taxon-name-part-type="species">oligopseudocellata</tp:taxon-name-part></tp:taxon-name></italic> sp. n., 23232 in <italic><tp:taxon-name><tp:taxon-name-part taxon-name-part-type="genus">Protaphorura</tp:taxon-name-part> <tp:taxon-name-part taxon-name-part-type="species">januarii</tp:taxon-name-part></tp:taxon-name></italic> and 33232 in <italic><tp:taxon-name><tp:taxon-name-part taxon-name-part-type="genus">Protaphorura</tp:taxon-name-part> <tp:taxon-name-part taxon-name-part-type="species">stiriaca</tp:taxon-name-part></tp:taxon-name></italic>), the plurichaetotic chaetotaxy and by the presence of strong lateral denticles on claws and 1+1 <abbrev xmlns:xlink="http://www.w3.org/1999/xlink" xlink:title="pseudocellus" id="ABBRID0EMJBG" xlink:type="simple">pso</abbrev> on head ventrally (lateral denticles and <abbrev xmlns:xlink="http://www.w3.org/1999/xlink" xlink:title="pseudocellus" id="ABBRID0EQJBG" xlink:type="simple">pso</abbrev> absent in <italic><tp:taxon-name><tp:taxon-name-part taxon-name-part-type="genus">Protaphorura</tp:taxon-name-part> <tp:taxon-name-part taxon-name-part-type="species">januarii</tp:taxon-name-part></tp:taxon-name></italic> and <italic><tp:taxon-name><tp:taxon-name-part taxon-name-part-type="genus">Protaphorura</tp:taxon-name-part> <tp:taxon-name-part taxon-name-part-type="species">stiriaca</tp:taxon-name-part></tp:taxon-name></italic>).</p></tp:treatment-sec><tp:treatment-sec><!--Section generated to contain objects referenced in tp:taxon-treatment.--><fig id="F9" position="float" orientation="portrait"><label>Figures 58–59.</label><caption><p>Chaetotaxy of anal valves: <bold>58</bold> <italic><tp:taxon-name><tp:taxon-name-part taxon-name-part-type="genus">Protaphorura</tp:taxon-name-part> <tp:taxon-name-part taxon-name-part-type="species">jernika</tp:taxon-name-part></tp:taxon-name></italic> <bold>59</bold> <italic><tp:taxon-name><tp:taxon-name-part taxon-name-part-type="genus">Protaphorura</tp:taxon-name-part> <tp:taxon-name-part taxon-name-part-type="species">vasilinae</tp:taxon-name-part></tp:taxon-name></italic>.</p></caption><graphic xmlns:xlink="http://www.w3.org/1999/xlink" xlink:href="zookeys-620-119-g009.jpg" position="float" orientation="portrait" xlink:type="simple" id="oo_104703.jpg"/></fig></tp:treatment-sec></tp:taxon-treatment>
