# Supplementary material for: Collembola of the genus Protaphorura Absolon, 1901 (Onychiuridae) in the Eastern Palearctic: morphology, distribution, identification key
Source: Zookeys. 2016 Sep 29;(620):119–50. doi: 10.3897/zookeys.620.9372 (PMC5102424; doi:10.3897/zookeys.620.9372)
Supplement: XML Treatment for Protaphorura ombrophila [file zookeys.620.9372-treatment5.xml]

<!DOCTYPE tp:taxon-treatment
  PUBLIC "-//TaxonX//DTD Taxonomic Treatment Publishing DTD v0 20100105//EN" "tax-treatment-NSO.dtd">
<tp:taxon-treatment xmlns:tp="http://www.plazi.org/taxpub"><tp:treatment-meta><kwd-group><label>Taxon classification</label><kwd><named-content content-type="kingdom">Animalia</named-content></kwd><kwd><named-content content-type="order">Collembola</named-content></kwd><kwd><named-content content-type="family">Onychiuridae</named-content></kwd></kwd-group><mixed-citation publication-type="journal"><person-group><name><surname>Kaprus’</surname><given-names>Igor</given-names></name><name><surname>Weiner</surname><given-names>Wanda</given-names></name><name><surname>Paśnik</surname><given-names>Grzegorz</given-names></name></person-group><article-title><tp:taxon-name><tp:taxon-name-part taxon-name-part-type="order">Collembola</tp:taxon-name-part></tp:taxon-name> of the genus <italic><tp:taxon-name><tp:taxon-name-part taxon-name-part-type="genus">Protaphorura</tp:taxon-name-part></tp:taxon-name></italic> Absolon, 1901 (<tp:taxon-name><tp:taxon-name-part taxon-name-part-type="family">Onychiuridae</tp:taxon-name-part></tp:taxon-name>) in the Eastern Palearctic: morphology, distribution, identification key</article-title><source>Zookeys</source><day>29</day><month>9</month><year>2016</year><volume>2016</volume><issue>620</issue><fpage>119</fpage><lpage>150</lpage><pub-id pub-id-type="doi">10.3897/zookeys.620.9372</pub-id></mixed-citation></tp:treatment-meta><tp:nomenclature><tp:taxon-name>
            <tp:taxon-name-part taxon-name-part-type="genus">Protaphorura</tp:taxon-name-part>
            <tp:taxon-name-part taxon-name-part-type="species">ombrophila</tp:taxon-name-part>
          </tp:taxon-name><tp:taxon-authority>(Stach, 1960)</tp:taxon-authority><xref ref-type="fig" rid="F5">Figs 33–36</xref><xref ref-type="fig" rid="F9">, 59</xref><tp:nomenclature-citation-list><tp:nomenclature-citation><tp:taxon-name>
                <tp:taxon-name-part taxon-name-part-type="genus">Onychiurus</tp:taxon-name-part> <tp:taxon-name-part taxon-name-part-type="species">ombrophilus</tp:taxon-name-part></tp:taxon-name><comment>Stach, 1960: 509 – 514, pl. LXV</comment></tp:nomenclature-citation></tp:nomenclature-citation-list></tp:nomenclature><tp:treatment-sec sec-type="type material" id="SECID0E3LBG"><title>Type material.</title><p>Lectotype (female) (by present designation): Afghanistan, ”Tchehel Sotoun” Cave near Jalrayz, W Kabul, with the original label: “Tchehel Sotoun-Höhle (nahe Djalrez), 20.III.1959”, leg. Dr. K. Lindberg. Paralectotypes: 1 male and 8 females, same data as lectotype.</p></tp:treatment-sec><tp:treatment-sec sec-type="redescription" id="SECID0EBMBG"><title>Redescription.</title><p>Lectotype (female) length 1.9 mm, length of paralectotypes: 1.8 mm (male) and 1.8–2.2 mm (females). Shape of body typical of the genus: cylindrical with strong <abbrev xmlns:xlink="http://www.w3.org/1999/xlink" xlink:title="anal spines" id="ABBRID0EHMBG" xlink:type="simple">AS</abbrev> on distinct papillae. Colour in alcohol white. Granulation more or less uniform, distinct. Usually 11–13 grains around each <abbrev xmlns:xlink="http://www.w3.org/1999/xlink" xlink:title="pseudocellus" id="ABBRID0ERMBG" xlink:type="simple">pso</abbrev>.</p><p>Antennae slightly shorter than head, their base well marked. <abbrev xmlns:xlink="http://www.w3.org/1999/xlink" xlink:title="antennal segments" id="ABBRID0EXMBG" xlink:type="simple">Ant</abbrev>. I with 10 chaetae, <abbrev xmlns:xlink="http://www.w3.org/1999/xlink" xlink:title="antennal segments" id="ABBRID0E2MBG" xlink:type="simple">Ant</abbrev>. II with 16–18 chaetae. <abbrev xmlns:xlink="http://www.w3.org/1999/xlink" xlink:title="sensory organ of Ant. III" id="ABBRID0E6MBG" xlink:type="simple">AIIIO</abbrev> consisting of 5 guard chaetae, 5 papillae, 2 smooth sensory rods, 2 straight and granulated sensory clubs, ventro-lateral microsensillum present. <abbrev xmlns:xlink="http://www.w3.org/1999/xlink" xlink:title="antennal segments" id="ABBRID0EDNBG" xlink:type="simple">Ant</abbrev>. IV with subapical organite in unprotected cavity without clear cuticular papilla. Microsensillum on <abbrev xmlns:xlink="http://www.w3.org/1999/xlink" xlink:title="antennal segments" id="ABBRID0EHNBG" xlink:type="simple">Ant</abbrev>. IV in usual position above second proximal row of chaetae. Sensilla indistinct on <abbrev xmlns:xlink="http://www.w3.org/1999/xlink" xlink:title="antennal segments" id="ABBRID0ELNBG" xlink:type="simple">Ant</abbrev>. IV.</p><p>
            <abbrev xmlns:xlink="http://www.w3.org/1999/xlink" xlink:title="postantennal organ" id="ABBRID0ERNBG" xlink:type="simple">PAO</abbrev> of middle length, consisting of 24–38 simple vesicles. Labral formula of chaetae: 4/342. Maxillary outer lobe with simple palp, basal chaeta and with two sublobal hairs. Labial palp of type A. Chaetotaxy of labium invisible.</p><p>Pso formula dorsally 32/022(3)/33(2)3(2)43, ventrally 2/000/0001 (Figs <xref ref-type="fig" rid="F5">33–36</xref>). Subcoxae 1 of I–III legs without <abbrev xmlns:xlink="http://www.w3.org/1999/xlink" xlink:title="pseudocellus" id="ABBRID0E2NBG" xlink:type="simple">pso</abbrev>. Submedial pseudocelli a and b on <abbrev xmlns:xlink="http://www.w3.org/1999/xlink" xlink:title="abdominal segments" id="ABBRID0E6NBG" xlink:type="simple">Abd</abbrev>. terga I–II located far apart, i.e. on similar distance as on <abbrev xmlns:xlink="http://www.w3.org/1999/xlink" xlink:title="abdominal segments" id="ABBRID0EDOBG" xlink:type="simple">Abd</abbrev>. tergum III (Fig. <xref ref-type="fig" rid="F5">33</xref>). Psx formula 0/000/11?00?.</p><fig id="F5" position="float" orientation="portrait"><label>Figures 33–36.</label><caption><p>
          <italic><tp:taxon-name><tp:taxon-name-part taxon-name-part-type="genus">Protaphorura</tp:taxon-name-part> <tp:taxon-name-part taxon-name-part-type="species">ombrophila</tp:taxon-name-part></tp:taxon-name></italic>: <bold>33</bold> position of <abbrev xmlns:xlink="http://www.w3.org/1999/xlink" xlink:title="pseudocellus" id="ABBRID0E6OBG" xlink:type="simple">pso</abbrev> and p-chaetae in midsection of <abbrev xmlns:xlink="http://www.w3.org/1999/xlink" xlink:title="abdominal segments" id="ABBRID0EDPBG" xlink:type="simple">Abd</abbrev>. tergum I <bold>34</bold> position of p-chaetae on posterior margin of head <bold>35</bold> chaetotaxy of <abbrev xmlns:xlink="http://www.w3.org/1999/xlink" xlink:title="abdominal segments" id="ABBRID0ELPBG" xlink:type="simple">Abd</abbrev>. terga V–VI <bold>36</bold> chaetotaxy of <abbrev xmlns:xlink="http://www.w3.org/1999/xlink" xlink:title="abdominal segments" id="ABBRID0EYPBG" xlink:type="simple">Abd</abbrev>. sternum IV.</p></caption><graphic xmlns:xlink="http://www.w3.org/1999/xlink" xlink:href="zookeys-620-119-g005.jpg" position="float" orientation="portrait" xlink:type="simple" id="oo_104698.jpg"/></fig><p>Dorsal chaetotaxy rather symmetrical. Dorsal chaetae well differentiated into macrochaetae and microchaetae. On head p2 chaetae are displaced forward in relation to p1 and p3 (Fig. <xref ref-type="fig" rid="F5">34</xref>). Chaetae p6 on head located between pseudocelli a and b. <abbrev xmlns:xlink="http://www.w3.org/1999/xlink" xlink:title="thoracic segments" id="ABBRID0EHQBG" xlink:type="simple">Th</abbrev>. tergum I with 8–10+8–10 chaetae, chaeta m absent (chaetotaxy type i2-). Both <abbrev xmlns:xlink="http://www.w3.org/1999/xlink" xlink:title="thoracic segments" id="ABBRID0ELQBG" xlink:type="simple">Th</abbrev>. terga II and III with lateral microsensilla. Chaetae s' absent on <abbrev xmlns:xlink="http://www.w3.org/1999/xlink" xlink:title="abdominal segments" id="ABBRID0EPQBG" xlink:type="simple">Abd</abbrev>. terga I–III and V (Fig. <xref ref-type="fig" rid="F5">35</xref>). On <abbrev xmlns:xlink="http://www.w3.org/1999/xlink" xlink:title="abdominal segments" id="ABBRID0EXQBG" xlink:type="simple">Abd</abbrev>. tergum IV in axial area between M2 and P2 macrochaetae located 6–7 chaetae, medial chaeta m0 present. <abbrev xmlns:xlink="http://www.w3.org/1999/xlink" xlink:title="abdominal segments" id="ABBRID0E2QBG" xlink:type="simple">Abd</abbrev>. tergum V usually with 1 unpaired microchaeta m0 (p0 absent) (Fig. <xref ref-type="fig" rid="F5">35</xref>). <abbrev xmlns:xlink="http://www.w3.org/1999/xlink" xlink:title="abdominal segments" id="ABBRID0EDRBG" xlink:type="simple">Abd</abbrev>. tergum VI with 1 medial chaetae m0. Relative position of prespinal microchaetae usually divergent or parallel type (Fig. <xref ref-type="fig" rid="F5">35</xref>). M/s ratio on <abbrev xmlns:xlink="http://www.w3.org/1999/xlink" xlink:title="abdominal segments" id="ABBRID0ESRBG" xlink:type="simple">Abd</abbrev>. tergum V as 18.2/8.8 (<abbrev xmlns:xlink="http://www.w3.org/1999/xlink" xlink:title="anal spines" id="ABBRID0EWRBG" xlink:type="simple">AS</abbrev> = 10). <abbrev xmlns:xlink="http://www.w3.org/1999/xlink" xlink:title="anal spines" id="ABBRID0EASBG" xlink:type="simple">AS</abbrev> 0.8–0.9 times as long as inner edge of claw and 2.8-3.4 times longer then their basal diameter.</p><p>Perilabial area with 4+4 a-chaetae. <abbrev xmlns:xlink="http://www.w3.org/1999/xlink" xlink:title="thoracic segments" id="ABBRID0EMSBG" xlink:type="simple">Th</abbrev>. sterna I–III without chaetae. <abbrev xmlns:xlink="http://www.w3.org/1999/xlink" xlink:title="ventral tube" id="ABBRID0EQSBG" xlink:type="simple">VT</abbrev> with ca. 8–9+8–9 chaetae, and 1 chaetae at base. Furcal rudiment: cuticular fold (located on <!--PageBreak-->the anterior edge of the sternum) with 2+2 dental microchaetae in 2 rows. Chaetotaxy of manubrial field: 4 chaetae present in ma-row, 2 chaetae in mm’ -row, 4 chaetae in mm-row and 5 chaetae in mp-row (Fig. <xref ref-type="fig" rid="F5">36</xref>). <abbrev xmlns:xlink="http://www.w3.org/1999/xlink" xlink:title="male ventral organ" id="ABBRID0E4SBG" xlink:type="simple">MVO</abbrev> absent. Each lateral anal valves with a0 and 2a1 (a2 absent); upper anal valve with chaetae a0, 2a2, 2b1, 2b2, c0, 2c1 and 2c2 (as in <italic><tp:taxon-name><tp:taxon-name-part taxon-name-part-type="genus">Protaphorura</tp:taxon-name-part> <tp:taxon-name-part taxon-name-part-type="species">vasilinae</tp:taxon-name-part></tp:taxon-name></italic>, Fig. <xref ref-type="fig" rid="F9">59</xref>).</p><p>Subcoxae 1 of I, II and III legs with 5, 6, 5–6 chaetae, tibiotarsi with four rows of chaetae (distal whorl (A+T)+B+C): 11+8+3, 11+8+3, 11+8+4 chaetae respectively. Claw with very small denticle in 1/2 of inner edge of claw. Empodial appendage 0.7–0.8 times as long as inner edge of claw, without basal lamella.</p></tp:treatment-sec><tp:treatment-sec sec-type="remarks" id="SECID0EQTBG"><title>Remarks.</title><p>
            <italic><tp:taxon-name><tp:taxon-name-part taxon-name-part-type="genus">Protaphorura</tp:taxon-name-part> <tp:taxon-name-part taxon-name-part-type="species">ombrophila</tp:taxon-name-part></tp:taxon-name></italic> has been described by <xref ref-type="bibr" rid="B29">Stach (1960)</xref> from Afghanistan about 55 years ago, when many important diagnostic characters remained unknown. Latter <xref ref-type="bibr" rid="B38">Yosii (1966)</xref>, during his research on some <tp:taxon-name><tp:taxon-name-part taxon-name-part-type="order">Collembola</tp:taxon-name-part></tp:taxon-name> of Afghanistan, India and Ceylon, discovered three females of the species in Afghanistan and wrote: “They (i.e. <italic><tp:taxon-name><tp:taxon-name-part taxon-name-part-type="genus">Protaphorura</tp:taxon-name-part> <tp:taxon-name-part taxon-name-part-type="species">ombrophila</tp:taxon-name-part></tp:taxon-name></italic>) coincide fairly well with the detailed description of Stach. However, the posterior margin of head has 3+3, 3+2 and 2+2 pseudocelli. In other respects no difference is to be found”. Parimuchová and Kováč in their recent publication (<xref rid="B23" ref-type="bibr">2016</xref>) devoted to the critical analysis of Palearctic species of the genus <italic><tp:taxon-name><tp:taxon-name-part taxon-name-part-type="genus">Protaphorura</tp:taxon-name-part></tp:taxon-name></italic> and assigned this species to the group “species dubia”. Here we present first redescription of <italic><tp:taxon-name><tp:taxon-name-part taxon-name-part-type="genus">Protaphorura</tp:taxon-name-part> <tp:taxon-name-part taxon-name-part-type="species">ombrophila</tp:taxon-name-part></tp:taxon-name></italic> based on characters currently used in taxonomy of <italic><tp:taxon-name><tp:taxon-name-part taxon-name-part-type="genus">Protaphorura</tp:taxon-name-part></tp:taxon-name></italic>. See also the discussion in <italic><tp:taxon-name><tp:taxon-name-part taxon-name-part-type="genus">Protaphorura</tp:taxon-name-part> <tp:taxon-name-part taxon-name-part-type="species">tuvinica</tp:taxon-name-part></tp:taxon-name></italic> sp. n.</p></tp:treatment-sec><tp:treatment-sec><!--Section generated to contain objects referenced in tp:taxon-treatment.--><fig id="F9" position="float" orientation="portrait"><label>Figures 58–59.</label><caption><p>Chaetotaxy of anal valves: <bold>58</bold> <italic><tp:taxon-name><tp:taxon-name-part taxon-name-part-type="genus">Protaphorura</tp:taxon-name-part> <tp:taxon-name-part taxon-name-part-type="species">jernika</tp:taxon-name-part></tp:taxon-name></italic> <bold>59</bold> <italic><tp:taxon-name><tp:taxon-name-part taxon-name-part-type="genus">Protaphorura</tp:taxon-name-part> <tp:taxon-name-part taxon-name-part-type="species">vasilinae</tp:taxon-name-part></tp:taxon-name></italic>.</p></caption><graphic xmlns:xlink="http://www.w3.org/1999/xlink" xlink:href="zookeys-620-119-g009.jpg" position="float" orientation="portrait" xlink:type="simple" id="oo_104703.jpg"/></fig></tp:treatment-sec><ref-list><ref id="B29"><mixed-citation xmlns:xlink="http://www.w3.org/1999/xlink" xlink:type="simple">
          <person-group><name name-style="western"><surname>Stach</surname><given-names>J</given-names></name></person-group> (<year>1960</year>) <article-title>Materialien zur Kenntnis der Collembolen Fauna Afghanistans. II Teil.</article-title> <source>Acta zoologica cracoviensia</source> <volume>5</volume>(<issue>12</issue>): <fpage>507</fpage>–<lpage>581</lpage>.</mixed-citation></ref><ref id="B38"><mixed-citation xmlns:xlink="http://www.w3.org/1999/xlink" xlink:type="simple">
          <person-group><name name-style="western"><surname>Yosii</surname><given-names>R</given-names></name></person-group> (<year>1966</year>) <article-title>On some <tp:taxon-name><tp:taxon-name-part taxon-name-part-type="order">Collembola</tp:taxon-name-part></tp:taxon-name> of Afghanistan, India and Ceylon, collected by the KUPHE-Expedition, 1960.</article-title> <source>Results of the Kyoto University Scientific Expedition to the Karakoram and Hindukush</source> <volume>8</volume>: <fpage>333</fpage>–<lpage>405</lpage>.</mixed-citation></ref><ref id="B23"><mixed-citation xmlns:xlink="http://www.w3.org/1999/xlink" xlink:type="simple">
          <person-group><name name-style="western"><surname>Parimuchová</surname><given-names>A</given-names></name><name name-style="western"><surname>Kováč</surname><given-names>L</given-names></name></person-group> (<year>2016</year>) <article-title>A new cave species of the genus <italic><tp:taxon-name><tp:taxon-name-part taxon-name-part-type="genus">Protaphorura</tp:taxon-name-part></tp:taxon-name></italic> Absolon, 1901 (<tp:taxon-name><tp:taxon-name-part taxon-name-part-type="order">Collembola</tp:taxon-name-part></tp:taxon-name>, <tp:taxon-name><tp:taxon-name-part taxon-name-part-type="family">Onychiuridae</tp:taxon-name-part></tp:taxon-name>) from the Western Carpathians (Slovakia) with critical comments to the Palaearctic representatives of the genus.</article-title> <source>Zootaxa</source> <volume>4098</volume>(<issue>2</issue>): <fpage>254</fpage>–<lpage>272</lpage>. doi: <ext-link xlink:type="simple" ext-link-type="doi" xlink:href="10.11646/zootaxa.4098.2.3">10.11646/zootaxa.4098.2.3</ext-link></mixed-citation></ref></ref-list></tp:taxon-treatment>
