# Supplementary material for: Collembola of the genus Protaphorura Absolon, 1901 (Onychiuridae) in the Eastern Palearctic: morphology, distribution, identification key
Source: Zookeys. 2016 Sep 29;(620):119–50. doi: 10.3897/zookeys.620.9372 (PMC5102424; doi:10.3897/zookeys.620.9372)
Supplement: XML Treatment for Protaphorura sayanica [file zookeys.620.9372-treatment6.xml]

<!DOCTYPE tp:taxon-treatment
  PUBLIC "-//TaxonX//DTD Taxonomic Treatment Publishing DTD v0 20100105//EN" "tax-treatment-NSO.dtd">
<tp:taxon-treatment xmlns:tp="http://www.plazi.org/taxpub"><tp:treatment-meta><kwd-group><label>Taxon classification</label><kwd><named-content content-type="kingdom">Animalia</named-content></kwd><kwd><named-content content-type="order">Collembola</named-content></kwd><kwd><named-content content-type="family">Onychiuridae</named-content></kwd></kwd-group><mixed-citation publication-type="journal"><person-group><name><surname>Kaprus’</surname><given-names>Igor</given-names></name><name><surname>Weiner</surname><given-names>Wanda</given-names></name><name><surname>Paśnik</surname><given-names>Grzegorz</given-names></name></person-group><article-title><tp:taxon-name><tp:taxon-name-part taxon-name-part-type="order">Collembola</tp:taxon-name-part></tp:taxon-name> of the genus <italic><tp:taxon-name><tp:taxon-name-part taxon-name-part-type="genus">Protaphorura</tp:taxon-name-part></tp:taxon-name></italic> Absolon, 1901 (<tp:taxon-name><tp:taxon-name-part taxon-name-part-type="family">Onychiuridae</tp:taxon-name-part></tp:taxon-name>) in the Eastern Palearctic: morphology, distribution, identification key</article-title><source>Zookeys</source><day>29</day><month>9</month><year>2016</year><volume>2016</volume><issue>620</issue><fpage>119</fpage><lpage>150</lpage><pub-id pub-id-type="doi">10.3897/zookeys.620.9372</pub-id></mixed-citation></tp:treatment-meta><tp:nomenclature><tp:taxon-name>
            <tp:taxon-name-part taxon-name-part-type="genus">Protaphorura</tp:taxon-name-part>
            <tp:taxon-name-part taxon-name-part-type="species">sayanica</tp:taxon-name-part>
            <object-id xmlns:xlink="http://www.w3.org/1999/xlink" content-type="zoobank" xlink:type="simple">http://zoobank.org/6F4A0F37-3673-4C0F-BB2D-95B05B6799E2</object-id>
          </tp:taxon-name><tp:taxon-status xmlns:xlink="http://www.w3.org/1999/xlink" xlink:type="simple">sp. n.</tp:taxon-status><xref ref-type="fig" rid="F6">Figs 37–44</xref><xref ref-type="fig" rid="F9">, 58</xref><!--PageBreak--></tp:nomenclature><tp:treatment-sec sec-type="type material" id="SECID0EKXBG"><title>Type material.</title><p>Holotype (male): Russia, Siberia, Western Sayan, Oiskii Mt. Range, vicinity of weather station Olenya Rechka, mountain tundra, 1800 m alt., in moss and soil, <named-content xmlns:xlink="http://www.w3.org/1999/xlink" content-type="dwc:verbatimCoordinates" xlink:type="simple"><named-content content-type="geo-json" specific-use="{&#34;type&#34;:&#34;Point&#34;,&#34;coordinates&#34;:[93.216667,52.800000]}" id="NCID0ETXBG" xlink:type="simple">52°48'N, 93°13'E</named-content></named-content>, 10.VII.1990, leg. S.K. Stebaeva (<named-content xmlns:xlink="http://www.w3.org/1999/xlink" content-type="dwc:institutional_code" xlink:type="simple">SNHM</named-content>). Paratypes: 2 females and 2 juveniles, same data as holotype (<named-content xmlns:xlink="http://www.w3.org/1999/xlink" content-type="dwc:institutional_code" xlink:type="simple">SNHM</named-content> – 1 paratype female, <abbrev xmlns:xlink="http://www.w3.org/1999/xlink" content-type="institution" xlink:title="Institute of Systematics and Evolution of Animals, Polish Academy of Sciences, Kraków, Poland" id="ABBRID0EIYBG" xlink:type="simple">ISEA</abbrev> – 1 paratype female and 2 juveniles); 2 females: Russia, Krasnoyarsk Territory, Khakasia, Kuznetskii Alatau Mt. Range, ca 5 km NW of settl. Kommunar, mountain tundra with <italic><tp:taxon-name><tp:taxon-name-part taxon-name-part-type="genus">Dryas</tp:taxon-name-part> <tp:taxon-name-part taxon-name-part-type="species">oxyodontha</tp:taxon-name-part></tp:taxon-name></italic>, 1500 m alt., <named-content xmlns:xlink="http://www.w3.org/1999/xlink" content-type="dwc:verbatimCoordinates" xlink:type="simple"><named-content content-type="geo-json" specific-use="{&#34;type&#34;:&#34;Point&#34;,&#34;coordinates&#34;:[89.283333,54.333333]}" id="NCID0E1YBG" xlink:type="simple">54°20'N, 89°17'E</named-content></named-content>, 24.VII.1990, leg. S.K. Stebaeva (<abbrev xmlns:xlink="http://www.w3.org/1999/xlink" content-type="institution" xlink:title="Institute of Systematics and Evolution of Animals, Polish Academy of Sciences, Kraków, Poland" id="ABBRID0E6YBG" xlink:type="simple">ISEA</abbrev>); 2 males, female and 2 juveniles: Russia, Kuznetskii Alatau Mt. Range, Kemerovo Prov., 10 km NW of Mezhdurechensk, mixed taiga with rich herbaceous cover, under <italic><tp:taxon-name><tp:taxon-name-part taxon-name-part-type="genus">Abies</tp:taxon-name-part> <tp:taxon-name-part taxon-name-part-type="species">sibirica</tp:taxon-name-part></tp:taxon-name></italic>, soil, 500-600 m alt., <named-content xmlns:xlink="http://www.w3.org/1999/xlink" content-type="dwc:verbatimCoordinates" xlink:type="simple"><named-content content-type="geo-json" specific-use="{&#34;type&#34;:&#34;Point&#34;,&#34;coordinates&#34;:[88.000000,53.750000]}" id="NCID0ERZBG" xlink:type="simple">53°45'N, 88°00'E</named-content></named-content>, 1.VII.1982, leg. S.K. Stebaeva (<named-content xmlns:xlink="http://www.w3.org/1999/xlink" content-type="dwc:institutional_code" xlink:type="simple">SNHM</named-content>); male: Russia, Salair Range, 130 km SE of Novosibirsk, 11 km N of Mirnyi, chern forest, 500 m alt., soil, <named-content xmlns:xlink="http://www.w3.org/1999/xlink" content-type="dwc:verbatimCoordinates" xlink:type="simple"><named-content content-type="geo-json" specific-use="{&#34;type&#34;:&#34;Point&#34;,&#34;coordinates&#34;:[84.750000,54.633333]}" id="NCID0EB1BG" xlink:type="simple">54°38'N, 84°45'E</named-content></named-content>, 7.VI.1972, leg. S.K. Stebaeva (<named-content xmlns:xlink="http://www.w3.org/1999/xlink" content-type="dwc:institutional_code" xlink:type="simple">MPSU</named-content>); female subadult: Russia, West Siberia, 25 km S of Novosibirsk, Akademgorodok, glade in birch forest, soil, 400 m alt., <named-content xmlns:xlink="http://www.w3.org/1999/xlink" content-type="dwc:verbatimCoordinates" xlink:type="simple"><named-content content-type="geo-json" specific-use="{&#34;type&#34;:&#34;Point&#34;,&#34;coordinates&#34;:[83.133333,54.816667]}" id="NCID0EY1BG" xlink:type="simple">54°49'N, 83°08'E</named-content></named-content>, 7.X.1994, leg. S.K. Stebaeva (<named-content xmlns:xlink="http://www.w3.org/1999/xlink" content-type="dwc:institutional_code" xlink:type="simple">SNHM</named-content>).</p></tp:treatment-sec><tp:treatment-sec sec-type="diagnosis" id="SECID0EF2BG"><title>Diagnosis.</title><p>
            <abbrev xmlns:xlink="http://www.w3.org/1999/xlink" xlink:title="postantennal organ" id="ABBRID0EL2BG" xlink:type="simple">PAO</abbrev> with 41–48 simple vesicles. Pso formula dorsally 32/022/33343, ventrally 1/000/0000, subcoxae 1 of I–III legs with 1,1,1 <abbrev xmlns:xlink="http://www.w3.org/1999/xlink" xlink:title="pseudocellus" id="ABBRID0EP2BG" xlink:type="simple">pso</abbrev> respectively. Submedial <!--PageBreak--><abbrev xmlns:xlink="http://www.w3.org/1999/xlink" xlink:title="pseudocellus" id="ABBRID0EU2BG" xlink:type="simple">pso</abbrev> a and b on <abbrev xmlns:xlink="http://www.w3.org/1999/xlink" xlink:title="abdominal segments" id="ABBRID0EY2BG" xlink:type="simple">Abd</abbrev>. terga I–II located far apart. Psx formula on <abbrev xmlns:xlink="http://www.w3.org/1999/xlink" xlink:title="abdominal segments" id="ABBRID0E32BG" xlink:type="simple">Abd</abbrev>. sterna: 111101<sup>m</sup>. <abbrev xmlns:xlink="http://www.w3.org/1999/xlink" xlink:title="thoracic segments" id="ABBRID0EC3BG" xlink:type="simple">Th</abbrev>. tergum I with 18–21+18–21 chaetae, one or two chaetae m present. Chaetae s' present on <abbrev xmlns:xlink="http://www.w3.org/1999/xlink" xlink:title="abdominal segments" id="ABBRID0EG3BG" xlink:type="simple">Abd</abbrev>. terga I–III and V. Manubrial field with 14 chaetae in three rows. Claw with pair of lateral denticles.</p><!--PageBreak--></tp:treatment-sec><tp:treatment-sec sec-type="description" id="SECID0EL3BG"><title>Description.</title><p>Holotype (male) length 2.7 mm, length of paratypes: 2.7–2.9 mm (females). Other specimens length: 2.62.7 mm males and 2.8 mm female. Shape of body typical of the genus: cylindrical with strong <abbrev xmlns:xlink="http://www.w3.org/1999/xlink" xlink:title="anal spines" id="ABBRID0ER3BG" xlink:type="simple">AS</abbrev> on distinct papillae (Fig. <xref ref-type="fig" rid="F6">37</xref>). Colour in alcohol yellowish-white. Granulation more or less uniform, distinct. Usually 7–9 grains around each <abbrev xmlns:xlink="http://www.w3.org/1999/xlink" xlink:title="pseudocellus" id="ABBRID0E63BG" xlink:type="simple">pso</abbrev>.</p><fig id="F6" position="float" orientation="portrait"><label>Figures 37–44.</label><caption><p>
          <italic><tp:taxon-name><tp:taxon-name-part taxon-name-part-type="genus">Protaphorura</tp:taxon-name-part> <tp:taxon-name-part taxon-name-part-type="species">sayanica</tp:taxon-name-part></tp:taxon-name></italic>: <bold>37</bold> habitus and dorsal chaetotaxy <bold>38</bold> right part of head ventrally <bold>39</bold> tip of <abbrev xmlns:xlink="http://www.w3.org/1999/xlink" xlink:title="antennal segments" id="ABBRID0E24BG" xlink:type="simple">Ant</abbrev>. IV <bold>40</bold> dorsal side of <abbrev xmlns:xlink="http://www.w3.org/1999/xlink" xlink:title="antennal segments" id="ABBRID0EB5BG" xlink:type="simple">Ant</abbrev>. IIIIV <bold>41</bold> <abbrev xmlns:xlink="http://www.w3.org/1999/xlink" xlink:title="postantennal organ" id="ABBRID0EH5BG" xlink:type="simple">PAO</abbrev> and anterior cephalic pseudocelli <bold>42</bold> and <bold>43</bold> distal part of leg III <bold>44</bold> chaetotaxy of <abbrev xmlns:xlink="http://www.w3.org/1999/xlink" xlink:title="abdominal segments" id="ABBRID0ER5BG" xlink:type="simple">Abd</abbrev>. sternum IV.</p></caption><graphic xmlns:xlink="http://www.w3.org/1999/xlink" xlink:href="zookeys-620-119-g006.jpg" position="float" orientation="portrait" xlink:type="simple" id="oo_104699.jpg"/></fig><p>Antennae as long as the head, their base well marked. <abbrev xmlns:xlink="http://www.w3.org/1999/xlink" xlink:title="antennal segments" id="ABBRID0E35BG" xlink:type="simple">Ant</abbrev>. I with 11 chaetae, <abbrev xmlns:xlink="http://www.w3.org/1999/xlink" xlink:title="antennal segments" id="ABBRID0EA6BG" xlink:type="simple">Ant</abbrev>. II with 16–19 chaetae. <abbrev xmlns:xlink="http://www.w3.org/1999/xlink" xlink:title="sensory organ of Ant. III" id="ABBRID0EE6BG" xlink:type="simple">AIIIO</abbrev> consisting of 5 guard chaetae, 5 papillae, 2 smooth sensory rods, 2 straight and granulated sensory clubs, ventro-lateral microsensillum present (Fig. <xref ref-type="fig" rid="F6">40</xref>). <abbrev xmlns:xlink="http://www.w3.org/1999/xlink" xlink:title="antennal segments" id="ABBRID0EM6BG" xlink:type="simple">Ant</abbrev>. IV with subapical organite in unprotected cavity without clear cuticular papilla (Fig. <xref ref-type="fig" rid="F6">39</xref>). Microsensillum on <abbrev xmlns:xlink="http://www.w3.org/1999/xlink" xlink:title="antennal segments" id="ABBRID0EU6BG" xlink:type="simple">Ant</abbrev>. IV in usual position above second proximal row of chaetae. Ventrally <abbrev xmlns:xlink="http://www.w3.org/1999/xlink" xlink:title="antennal segments" id="ABBRID0EY6BG" xlink:type="simple">Ant</abbrev>. IV with numerous chaetae (ca. 65–70) (Fig. <xref ref-type="fig" rid="F6">40</xref>). Sensilla indistinct on <abbrev xmlns:xlink="http://www.w3.org/1999/xlink" xlink:title="antennal segments" id="ABBRID0EBAAI" xlink:type="simple">Ant</abbrev>. IV (Fig. <xref ref-type="fig" rid="F6">40</xref>).</p><p>
            <abbrev xmlns:xlink="http://www.w3.org/1999/xlink" xlink:title="postantennal organ" id="ABBRID0ELAAI" xlink:type="simple">PAO</abbrev> large, consisting of 41–48 simple vesicles (Fig. <xref ref-type="fig" rid="F6">41</xref>). Labral formula of chaetae: 4/342. Maxillary outer lobe with simple palp, basal chaeta and with two sublobal hairs. Labial palp of type A. Labium with 7 proximal, 4 basomedian (E, F, G, and f), and 6 basolateral chaetae (a, b, c, d, e, e’). Papillae A-E with 1, 4, 0, 3, 3 guard chaetae respectively.</p><p>Pso formula dorsally 32/022/33343, ventrally 1/000/0000 (Figs <xref ref-type="fig" rid="F6">37</xref>, <xref ref-type="fig" rid="F6">38</xref>, <xref ref-type="fig" rid="F6">44</xref>). Subcoxae 1 of I–III legs with one <abbrev xmlns:xlink="http://www.w3.org/1999/xlink" xlink:title="pseudocellus" id="ABBRID0EBBAI" xlink:type="simple">pso</abbrev> and one <abbrev xmlns:xlink="http://www.w3.org/1999/xlink" xlink:title="parapseudocellus" id="ABBRID0EFBAI" xlink:type="simple">psx</abbrev> each. Submedial <abbrev xmlns:xlink="http://www.w3.org/1999/xlink" xlink:title="pseudocellus" id="ABBRID0EJBAI" xlink:type="simple">pso</abbrev> a and b on <abbrev xmlns:xlink="http://www.w3.org/1999/xlink" xlink:title="abdominal segments" id="ABBRID0ENBAI" xlink:type="simple">Abd</abbrev>. terga I–II located far apart, i.e. on similar distance as on <abbrev xmlns:xlink="http://www.w3.org/1999/xlink" xlink:title="abdominal segments" id="ABBRID0ERBAI" xlink:type="simple">Abd</abbrev>. tergum III (Fig. <xref ref-type="fig" rid="F6">37</xref>). Psx formula 1/000/111101<sup>m</sup>. Psp formula dorsally 0/011/1111, ventrally 0/111/01<sup>m</sup>1<sup>m</sup>1<sup>m</sup>, coxae with 1 <abbrev xmlns:xlink="http://www.w3.org/1999/xlink" xlink:title="pseudopore" id="ABBRID0EBCAI" xlink:type="simple">psp</abbrev> each.</p><p>Dorsal chaetotaxy, usually slightly asymmetrical, all dorsal chaetae rather long, well differentiated into macro- meso- and microchaetae, as in Fig. <xref ref-type="fig" rid="F6">37</xref>. Sensory chaetae s indistinct on body. On head p2 chaetae on the same level as p1 and p3. Chaetae p6 located anterior to <abbrev xmlns:xlink="http://www.w3.org/1999/xlink" xlink:title="pseudocellus" id="ABBRID0ELCAI" xlink:type="simple">pso</abbrev> b on head (Fig. <xref ref-type="fig" rid="F6">37</xref>). <abbrev xmlns:xlink="http://www.w3.org/1999/xlink" xlink:title="thoracic segments" id="ABBRID0ETCAI" xlink:type="simple">Th</abbrev>. tergum I with 18–21+18–21 chaetae, 1–2 chaetae m and 1–2 chaetae i present (chaetotaxy type i(1–2)2–4m(1–2)). Both <abbrev xmlns:xlink="http://www.w3.org/1999/xlink" xlink:title="thoracic segments" id="ABBRID0EXCAI" xlink:type="simple">Th</abbrev>. terga II and III with lateral microsensilla and with 5+5 or 6+6 axial microchaetae. Chaetae s' present on <abbrev xmlns:xlink="http://www.w3.org/1999/xlink" xlink:title="abdominal segments" id="ABBRID0E2CAI" xlink:type="simple">Abd</abbrev>. terga I–III and V. On <abbrev xmlns:xlink="http://www.w3.org/1999/xlink" xlink:title="abdominal segments" id="ABBRID0E6CAI" xlink:type="simple">Abd</abbrev>. tergum IV in axial area between M2 and P2 macrochaetae located 15–18 chaetae, medial chaeta p0 present (sometimes p0 absent). <abbrev xmlns:xlink="http://www.w3.org/1999/xlink" xlink:title="abdominal segments" id="ABBRID0EDDAI" xlink:type="simple">Abd</abbrev>. tergum V with one unpaired microchaeta p0 (Fig. <xref ref-type="fig" rid="F6">37</xref>). <abbrev xmlns:xlink="http://www.w3.org/1999/xlink" xlink:title="abdominal segments" id="ABBRID0ELDAI" xlink:type="simple">Abd</abbrev>. tergum VI with medial chaetae m0. Relative position of prespinal microchaetae of convergent type (Fig. <xref ref-type="fig" rid="F6">37</xref>). M/s ratio on abdominal tergum V as 18.9–26.6/15.7–20.6 (<abbrev xmlns:xlink="http://www.w3.org/1999/xlink" xlink:title="anal spines" id="ABBRID0E1DAI" xlink:type="simple">AS</abbrev> = 10). <abbrev xmlns:xlink="http://www.w3.org/1999/xlink" xlink:title="anal spines" id="ABBRID0EEEAI" xlink:type="simple">AS</abbrev> 0.8–1.1 times as long as inner edge of claw and 2.9 times longer than their basal diameter.</p><p>Chaetotaxy of ventral side of head as in Fig. <xref ref-type="fig" rid="F6">38</xref>. Perilabial area with 5(4)+5(4) a-chaetae. Postlabial chaetae 4-5+4-5 along ventral groove. <abbrev xmlns:xlink="http://www.w3.org/1999/xlink" xlink:title="thoracic segments" id="ABBRID0EUEAI" xlink:type="simple">Th</abbrev>. sterna I–III with 1–2+1–2, 2–3+2–3, 2–3+2–3 chaetae respectively. <abbrev xmlns:xlink="http://www.w3.org/1999/xlink" xlink:title="ventral tube" id="ABBRID0EYEAI" xlink:type="simple">VT</abbrev> with ca. 11–12+11–12 chaetae, and 2–3 chaetae at base. Furcal rudiment: cuticular fold (located near middle of sternum) with 2+2 dental microchaetae in 2 rows. Chaetotaxy of manubrial field: 4 chaetae present in ma-row, 6 chaetae in mm-row, 4 chaetae in mp-row (in adult specimens) (Fig. <xref ref-type="fig" rid="F6">44</xref>). <abbrev xmlns:xlink="http://www.w3.org/1999/xlink" xlink:title="male ventral organ" id="ABBRID0EDFAI" xlink:type="simple">MVO</abbrev> absent. Each lateral anal valves with a0, 2a1 and 2a2; upper anal valve with chaetae a0, 2a2, 2b1, 2b2, c0, 2c1 and 2c2 (as in <italic><tp:taxon-name><tp:taxon-name-part taxon-name-part-type="genus">Protaphorura</tp:taxon-name-part> <tp:taxon-name-part taxon-name-part-type="species">jernika</tp:taxon-name-part></tp:taxon-name></italic>, Fig. <xref ref-type="fig" rid="F9">58</xref>).</p><!--PageBreak--><p>Subcoxae 1 of I, II and III legs with 7–9, 8–9, 7–8 chaetae, subcoxae 2 with 1, 5, 5, coxae with 4, 10, 12-15, trochanters with 11, 13, 13, femora with 20–21, 20–23, 20–23, tibiotarsi with four rows of chaetae (distal whorl (A+T)+B+C): 11+8+3, 11+8+4–5, 11+8+4–5 chaetae respectively. Claw with strong denticle in 1/2 of inner edge of claw and pair of lateral denticles (Figs <xref ref-type="fig" rid="F6">42</xref>, <xref ref-type="fig" rid="F6">43</xref>). Empodial appendage as long as the claw, without basal lamella. (Fig. <xref ref-type="fig" rid="F6">43</xref>).</p></tp:treatment-sec><tp:treatment-sec sec-type="etymology" id="SECID0EEGAI"><title>Etymology.</title><p>The name of the new species refers to the Sayan Mountains in Southern Siberia, an area where the type specimens were collected.</p></tp:treatment-sec><tp:treatment-sec sec-type="discussion" id="SECID0EJGAI"><title>Discussion.</title><p>
            <italic><tp:taxon-name><tp:taxon-name-part taxon-name-part-type="genus">Protaphorura</tp:taxon-name-part> <tp:taxon-name-part taxon-name-part-type="species">sayanica</tp:taxon-name-part></tp:taxon-name></italic> sp. n. is probably the most similar to such Asiatic <italic><tp:taxon-name><tp:taxon-name-part taxon-name-part-type="genus">Protaphorura</tp:taxon-name-part></tp:taxon-name></italic> species as <italic><tp:taxon-name><tp:taxon-name-part taxon-name-part-type="genus">Protaphorura</tp:taxon-name-part> <tp:taxon-name-part taxon-name-part-type="species">pjasinae</tp:taxon-name-part></tp:taxon-name></italic> (Martynova, 1976), <italic><tp:taxon-name><tp:taxon-name-part taxon-name-part-type="genus">Protaphorura</tp:taxon-name-part> <tp:taxon-name-part taxon-name-part-type="species">microtica</tp:taxon-name-part></tp:taxon-name></italic> (Dunger, 1978) and <italic><tp:taxon-name><tp:taxon-name-part taxon-name-part-type="genus">Protaphorura</tp:taxon-name-part> <tp:taxon-name-part taxon-name-part-type="species">subarctica</tp:taxon-name-part></tp:taxon-name></italic> (Martynova, 1976) due to the presence of the same number of <abbrev xmlns:xlink="http://www.w3.org/1999/xlink" xlink:title="pseudocellus" id="ABBRID0E5HAI" xlink:type="simple">pso</abbrev> on subcoxae 1 of all legs, ventral and dorsal side of head, <abbrev xmlns:xlink="http://www.w3.org/1999/xlink" xlink:title="thoracic segments" id="ABBRID0ECIAI" xlink:type="simple">Th</abbrev>. terga I–II and <abbrev xmlns:xlink="http://www.w3.org/1999/xlink" xlink:title="abdominal segments" id="ABBRID0EGIAI" xlink:type="simple">Abd</abbrev>. terga I–IV. However, <italic><tp:taxon-name><tp:taxon-name-part taxon-name-part-type="genus">Protaphorura</tp:taxon-name-part> <tp:taxon-name-part taxon-name-part-type="species">sayanica</tp:taxon-name-part></tp:taxon-name></italic> sp. n. may easily be distinguished from these species by the number of <abbrev xmlns:xlink="http://www.w3.org/1999/xlink" xlink:title="pseudocellus" id="ABBRID0EUIAI" xlink:type="simple">pso</abbrev> on <abbrev xmlns:xlink="http://www.w3.org/1999/xlink" xlink:title="abdominal segments" id="ABBRID0EYIAI" xlink:type="simple">Abd</abbrev>. tergum V (3+3 <abbrev xmlns:xlink="http://www.w3.org/1999/xlink" xlink:title="pseudocellus" id="ABBRID0E3IAI" xlink:type="simple">pso</abbrev> in the new species and 2+2 <abbrev xmlns:xlink="http://www.w3.org/1999/xlink" xlink:title="pseudocellus" id="ABBRID0EAJAI" xlink:type="simple">pso</abbrev> all other species presented above) and presence of pair of lateral denticles on claw (absent in other four species).</p></tp:treatment-sec><tp:treatment-sec><!--Section generated to contain objects referenced in tp:taxon-treatment.--><fig id="F9" position="float" orientation="portrait"><label>Figures 58–59.</label><caption><p>Chaetotaxy of anal valves: <bold>58</bold> <italic><tp:taxon-name><tp:taxon-name-part taxon-name-part-type="genus">Protaphorura</tp:taxon-name-part> <tp:taxon-name-part taxon-name-part-type="species">jernika</tp:taxon-name-part></tp:taxon-name></italic> <bold>59</bold> <italic><tp:taxon-name><tp:taxon-name-part taxon-name-part-type="genus">Protaphorura</tp:taxon-name-part> <tp:taxon-name-part taxon-name-part-type="species">vasilinae</tp:taxon-name-part></tp:taxon-name></italic>.</p></caption><graphic xmlns:xlink="http://www.w3.org/1999/xlink" xlink:href="zookeys-620-119-g009.jpg" position="float" orientation="portrait" xlink:type="simple" id="oo_104703.jpg"/></fig></tp:treatment-sec></tp:taxon-treatment>
