# Supplementary material for: Collembola of the genus Protaphorura Absolon, 1901 (Onychiuridae) in the Eastern Palearctic: morphology, distribution, identification key
Source: Zookeys. 2016 Sep 29;(620):119–50. doi: 10.3897/zookeys.620.9372 (PMC5102424; doi:10.3897/zookeys.620.9372)
Supplement: XML Treatment for Protaphorura tuvinica [file zookeys.620.9372-treatment7.xml]

<!DOCTYPE tp:taxon-treatment
  PUBLIC "-//TaxonX//DTD Taxonomic Treatment Publishing DTD v0 20100105//EN" "tax-treatment-NSO.dtd">
<tp:taxon-treatment xmlns:tp="http://www.plazi.org/taxpub"><tp:treatment-meta><kwd-group><label>Taxon classification</label><kwd><named-content content-type="kingdom">Animalia</named-content></kwd><kwd><named-content content-type="order">Collembola</named-content></kwd><kwd><named-content content-type="family">Onychiuridae</named-content></kwd></kwd-group><mixed-citation publication-type="journal"><person-group><name><surname>Kaprus’</surname><given-names>Igor</given-names></name><name><surname>Weiner</surname><given-names>Wanda</given-names></name><name><surname>Paśnik</surname><given-names>Grzegorz</given-names></name></person-group><article-title><tp:taxon-name><tp:taxon-name-part taxon-name-part-type="order">Collembola</tp:taxon-name-part></tp:taxon-name> of the genus <italic><tp:taxon-name><tp:taxon-name-part taxon-name-part-type="genus">Protaphorura</tp:taxon-name-part></tp:taxon-name></italic> Absolon, 1901 (<tp:taxon-name><tp:taxon-name-part taxon-name-part-type="family">Onychiuridae</tp:taxon-name-part></tp:taxon-name>) in the Eastern Palearctic: morphology, distribution, identification key</article-title><source>Zookeys</source><day>29</day><month>9</month><year>2016</year><volume>2016</volume><issue>620</issue><fpage>119</fpage><lpage>150</lpage><pub-id pub-id-type="doi">10.3897/zookeys.620.9372</pub-id></mixed-citation></tp:treatment-meta><tp:nomenclature><tp:taxon-name>
            <tp:taxon-name-part taxon-name-part-type="genus">Protaphorura</tp:taxon-name-part>
            <tp:taxon-name-part taxon-name-part-type="species">tuvinica</tp:taxon-name-part>
            <object-id xmlns:xlink="http://www.w3.org/1999/xlink" content-type="zoobank" xlink:type="simple">http://zoobank.org/9A1C9947-6CD2-4FB3-A88C-514A0A819CD3</object-id>
          </tp:taxon-name><tp:taxon-status xmlns:xlink="http://www.w3.org/1999/xlink" xlink:type="simple">sp. n.</tp:taxon-status><xref ref-type="fig" rid="F7">Figs 45–50</xref><xref ref-type="fig" rid="F9">, 59</xref></tp:nomenclature><tp:treatment-sec sec-type="type material" id="SECID0EQKAI"><title>Type material.</title><p>Holotype (male): Russia, S-W Tuva, ca 30 km SW of Mugur-Aksy, upper reaches of Mugur River, Mongun-Taiga Mts, mountain tundra, moss under <italic><tp:taxon-name><tp:taxon-name-part taxon-name-part-type="genus">Betula</tp:taxon-name-part> <tp:taxon-name-part taxon-name-part-type="species">rotundifolia</tp:taxon-name-part></tp:taxon-name></italic>, 2700 m alt., <named-content xmlns:xlink="http://www.w3.org/1999/xlink" content-type="dwc:verbatimCoordinates" xlink:type="simple"><named-content content-type="geo-json" specific-use="{&#34;type&#34;:&#34;Point&#34;,&#34;coordinates&#34;:[90.083333,50.366667]}" id="NCID0EDLAI" xlink:type="simple">50°22'N, 90°05'E</named-content></named-content>, 23.VII.1993, leg. S.K. Stebaeva (<named-content xmlns:xlink="http://www.w3.org/1999/xlink" content-type="dwc:institutional_code" xlink:type="simple">SNHM</named-content>). Paratypes: 10 males, 3 females and 7 juveniles, same data as holotype (<named-content xmlns:xlink="http://www.w3.org/1999/xlink" content-type="dwc:institutional_code" xlink:type="simple">SNHM</named-content> – 6 paratypes: 5 males and 1 female, <abbrev xmlns:xlink="http://www.w3.org/1999/xlink" content-type="institution" xlink:title="Institute of Systematics and Evolution of Animals, Polish Academy of Sciences, Kraków, Poland" id="ABBRID0EYLAI" xlink:type="simple">ISEA</abbrev> – 4 paratypes: 3 males and 1 female, MSPU – 4paratypes: 3 males and 1 female, and 7 juveniles).</p></tp:treatment-sec><tp:treatment-sec sec-type="diagnosis" id="SECID0E4LAI"><title>Diagnosis.</title><p>
            <abbrev xmlns:xlink="http://www.w3.org/1999/xlink" xlink:title="postantennal organ" id="ABBRID0EDMAI" xlink:type="simple">PAO</abbrev> with 37–45 simple vesicles. Pso formula dorsally 32/022/33332, ventrally 2/000/0001, subcoxae 1 of I–III legs without <abbrev xmlns:xlink="http://www.w3.org/1999/xlink" xlink:title="pseudocellus" id="ABBRID0EHMAI" xlink:type="simple">pso</abbrev>. Submedial <abbrev xmlns:xlink="http://www.w3.org/1999/xlink" xlink:title="pseudocellus" id="ABBRID0ELMAI" xlink:type="simple">pso</abbrev> a and b on <abbrev xmlns:xlink="http://www.w3.org/1999/xlink" xlink:title="abdominal segments" id="ABBRID0EPMAI" xlink:type="simple">Abd</abbrev>. terga I–II located far apart. Psx formula on <abbrev xmlns:xlink="http://www.w3.org/1999/xlink" xlink:title="abdominal segments" id="ABBRID0ETMAI" xlink:type="simple">Abd</abbrev>. sterna: 110–1001 <sup>m</sup>. <abbrev xmlns:xlink="http://www.w3.org/1999/xlink" xlink:title="thoracic segments" id="ABBRID0EZMAI" xlink:type="simple">Th</abbrev>. tergum I with 9–11+9–11 chaetae, chaeta m absent. Chaetae s' absent on abdominal terga I–III and V. Manubrial field with 19 chaetae in 4 rows. Claw without lateral denticles.</p></tp:treatment-sec><tp:treatment-sec sec-type="description" id="SECID0E4MAI"><title>Description.</title><p>Holotype (male) length 1.9 mm, length of paratypes: 1.7–1.8 mm (males) and 1.9–2.2 mm (females). Shape of body typical for the genus: cylindrical with strong <abbrev xmlns:xlink="http://www.w3.org/1999/xlink" xlink:title="anal spines" id="ABBRID0EDNAI" xlink:type="simple">AS</abbrev> on distinct papillae (Fig. <xref ref-type="fig" rid="F7">45</xref>). Colour in alcohol yellowish-white. Granulation more or less uniform, distinct. Usually 11–12 grains around each <abbrev xmlns:xlink="http://www.w3.org/1999/xlink" xlink:title="pseudocellus" id="ABBRID0ERNAI" xlink:type="simple">pso</abbrev>.</p><fig id="F7" position="float" orientation="portrait"><label>Figures 45–50.</label><caption><p>
          <italic><tp:taxon-name><tp:taxon-name-part taxon-name-part-type="genus">Protaphorura</tp:taxon-name-part> <tp:taxon-name-part taxon-name-part-type="species">tuvinica</tp:taxon-name-part></tp:taxon-name></italic>: <bold>45</bold> habitus and dorsal chaetotaxy <bold>46</bold> right part of head ventrally <bold>47</bold> dorsal side of <abbrev xmlns:xlink="http://www.w3.org/1999/xlink" xlink:title="antennal segments" id="ABBRID0ENOAI" xlink:type="simple">Ant</abbrev>. IIIIV <bold>48</bold> <abbrev xmlns:xlink="http://www.w3.org/1999/xlink" xlink:title="postantennal organ" id="ABBRID0ETOAI" xlink:type="simple">PAO</abbrev> and anterior cephalic pseudocelli <bold>49</bold> tibiotarsal chaetotaxy and claw of leg III <bold>50</bold> chaetotaxy of <abbrev xmlns:xlink="http://www.w3.org/1999/xlink" xlink:title="abdominal segments" id="ABBRID0E2OAI" xlink:type="simple">Abd</abbrev>. sternum IV.</p></caption><graphic xmlns:xlink="http://www.w3.org/1999/xlink" xlink:href="zookeys-620-119-g007.jpg" position="float" orientation="portrait" xlink:type="simple" id="oo_104701.jpg"/></fig><p>Antennae slightly shorter than head, their base well marked. <abbrev xmlns:xlink="http://www.w3.org/1999/xlink" xlink:title="antennal segments" id="ABBRID0EGPAI" xlink:type="simple">Ant</abbrev>. I with 9–10 chaetae, <abbrev xmlns:xlink="http://www.w3.org/1999/xlink" xlink:title="antennal segments" id="ABBRID0EKPAI" xlink:type="simple">Ant</abbrev>. II with 17 chaetae. <abbrev xmlns:xlink="http://www.w3.org/1999/xlink" xlink:title="sensory organ of Ant. III" id="ABBRID0EOPAI" xlink:type="simple">AIIIO</abbrev> consisting of 5 guard chaetae, 5 papillae, 2 smooth sensory rods, 2 straight and granulated sensory clubs, ventro-lateral microsensillum present (Fig. <xref ref-type="fig" rid="F7">47</xref>). <abbrev xmlns:xlink="http://www.w3.org/1999/xlink" xlink:title="antennal segments" id="ABBRID0EWPAI" xlink:type="simple">Ant</abbrev>. IV with subapical organite in unprotected cavity without clear cuticular papilla. Microsensillum on <abbrev xmlns:xlink="http://www.w3.org/1999/xlink" xlink:title="antennal segments" id="ABBRID0E1PAI" xlink:type="simple">Ant</abbrev>. IV in usual position above second proximal row of chaetae. Ventrally <abbrev xmlns:xlink="http://www.w3.org/1999/xlink" xlink:title="antennal segments" id="ABBRID0E5PAI" xlink:type="simple">Ant</abbrev>. IV with numerous chaetae (ca. 68–70). Sensilla indistinct on <abbrev xmlns:xlink="http://www.w3.org/1999/xlink" xlink:title="antennal segments" id="ABBRID0ECQAI" xlink:type="simple">Ant</abbrev>. IV (Fig. <xref ref-type="fig" rid="F7">47</xref>).</p><!--PageBreak--><p>
            <abbrev xmlns:xlink="http://www.w3.org/1999/xlink" xlink:title="postantennal organ" id="ABBRID0ENQAI" xlink:type="simple">PAO</abbrev> of middle length, consisting of 37–45 simple vesicles (Fig. <xref ref-type="fig" rid="F7">48</xref>). Labral formula of chaetae: 4/342. Maxillary outer lobe with simple palp, basal chaeta and with two sublobal hairs. Labial palp of type A. Labium with 7 proximal, 4 basomedian (E, F, G, and f), and 6 basolateral chaetae (a, b, c, d, e, e’). Papillae A-E with 1, 4, 0, 3, 3 guard chaetae respectively.</p><p>Pso formula dorsally 32/022/33332, ventrally 2/000/0001 (Figs <xref ref-type="fig" rid="F7">45</xref>, <xref ref-type="fig" rid="F7">46</xref>, <xref ref-type="fig" rid="F7">50</xref>). Subcoxae 1 of I–III legs without <abbrev xmlns:xlink="http://www.w3.org/1999/xlink" xlink:title="pseudocellus" id="ABBRID0EDRAI" xlink:type="simple">pso</abbrev> and with one <abbrev xmlns:xlink="http://www.w3.org/1999/xlink" xlink:title="parapseudocellus" id="ABBRID0EHRAI" xlink:type="simple">psx</abbrev> each. Submedial <abbrev xmlns:xlink="http://www.w3.org/1999/xlink" xlink:title="pseudocellus" id="ABBRID0ELRAI" xlink:type="simple">pso</abbrev> a and b on <abbrev xmlns:xlink="http://www.w3.org/1999/xlink" xlink:title="abdominal segments" id="ABBRID0EPRAI" xlink:type="simple">Abd</abbrev>. terga I–II located rather far apart, i.e. on similar distance as on <abbrev xmlns:xlink="http://www.w3.org/1999/xlink" xlink:title="abdominal segments" id="ABBRID0ETRAI" xlink:type="simple">Abd</abbrev>. tergum III (Fig. <xref ref-type="fig" rid="F7">45</xref>). Psx formula 0/000/110(1)01. Psp formula dorsally 0/011/1111, ventrally 0/111/01<sup>m</sup>1<sup>m</sup>1<sup>m</sup>, coxae with 1 <abbrev xmlns:xlink="http://www.w3.org/1999/xlink" xlink:title="pseudopore" id="ABBRID0EBSAI" xlink:type="simple">psp</abbrev> each.</p><p>Dorsal chaetotaxy rather symmetrical and plurichaetotic, chaetae well differentiated into macrochaetae and microchaetae (fig. 45). Sensory chaetae s indistinct on body. On head p2 chaetae displaced forward in relation to p1 and p3. Chaetae p6 on head located between <abbrev xmlns:xlink="http://www.w3.org/1999/xlink" xlink:title="pseudocellus" id="ABBRID0EHSAI" xlink:type="simple">pso</abbrev> a and b (Fig. <xref ref-type="fig" rid="F7">45</xref>). <abbrev xmlns:xlink="http://www.w3.org/1999/xlink" xlink:title="thoracic segments" id="ABBRID0EPSAI" xlink:type="simple">Th</abbrev>. tergum I with 9–11+9–11 chaetae, chaeta m absent (chaetotaxy type i2-). Both <abbrev xmlns:xlink="http://www.w3.org/1999/xlink" xlink:title="thoracic segments" id="ABBRID0ETSAI" xlink:type="simple">Th</abbrev>. terga II and III with lateral microsensilla and with 5+5 or 6+6 axial microchaetae. Chaetae s' absent on <abbrev xmlns:xlink="http://www.w3.org/1999/xlink" xlink:title="abdominal segments" id="ABBRID0EXSAI" xlink:type="simple">Abd</abbrev>. terga I–III and V. On <abbrev xmlns:xlink="http://www.w3.org/1999/xlink" xlink:title="abdominal segments" id="ABBRID0E2SAI" xlink:type="simple">Abd</abbrev>. tergum IV in axial area between M2 and P2 macrochaetae located 7–8 chaetae, medial chaeta m0 present (Fig. <xref ref-type="fig" rid="F7">45</xref>). <abbrev xmlns:xlink="http://www.w3.org/1999/xlink" xlink:title="abdominal segments" id="ABBRID0EDTAI" xlink:type="simple">Abd</abbrev>. tergum V usually with 1–2 unpaired microchaeta m0 and p0 (often m0 absent) (Fig. <xref ref-type="fig" rid="F7">45</xref>). <abbrev xmlns:xlink="http://www.w3.org/1999/xlink" xlink:title="abdominal segments" id="ABBRID0ELTAI" xlink:type="simple">Abd</abbrev>. tergum VI with medial chaetae m0. Relative position of prespinal microchaetae of parallel type (Fig. <xref ref-type="fig" rid="F7">45</xref>). M/s ratio on <abbrev xmlns:xlink="http://www.w3.org/1999/xlink" xlink:title="abdominal segments" id="ABBRID0E1TAI" xlink:type="simple">Abd</abbrev>. tergum V as 14.6–17.2/4.6–6.2 (<abbrev xmlns:xlink="http://www.w3.org/1999/xlink" xlink:title="anal spines" id="ABBRID0E5TAI" xlink:type="simple">AS</abbrev> = 10). <abbrev xmlns:xlink="http://www.w3.org/1999/xlink" xlink:title="anal spines" id="ABBRID0EIUAI" xlink:type="simple">AS</abbrev> 0.9–1.0 as long as inner edge of claw and 3.1 times longer than their basal diameter.</p><p>Chaetotaxy of ventral side of head as in Fig. <xref ref-type="fig" rid="F7">46</xref>. Perilabial area with 5+5 a-chaetae (Fig. <xref ref-type="fig" rid="F7">46</xref>). Postlabial chaetae 5-6+5-6 along ventral groove. <abbrev xmlns:xlink="http://www.w3.org/1999/xlink" xlink:title="thoracic segments" id="ABBRID0E3UAI" xlink:type="simple">Th</abbrev>. sterna I–III without chaetae. <abbrev xmlns:xlink="http://www.w3.org/1999/xlink" xlink:title="ventral tube" id="ABBRID0EAVAI" xlink:type="simple">VT</abbrev> with ca. 8–9+8–9 chaetae and 2 chaetae at base. Furcal rudiment: cuticular fold (located on the anterior edge of the sternum) with 2+2 dental microchaetae in 2 rows. Chaetotaxy of manubrial field: 5 chaetae present in ma-row, 4 chaetae in mm’-row, 6 chaetae in mm-row and 4 chaetae in mp-row (Fig. <xref ref-type="fig" rid="F7">50</xref>). <abbrev xmlns:xlink="http://www.w3.org/1999/xlink" xlink:title="male ventral organ" id="ABBRID0ELVAI" xlink:type="simple">MVO</abbrev> absent. Each lateral anal valves with a0 and 2a1 (a2 absent); upper anal valve with chaetae a0, 2a2, 2b1, 2b2, c0, 2c1 and 2c2 (as in <italic><tp:taxon-name><tp:taxon-name-part taxon-name-part-type="genus">Protaphorura</tp:taxon-name-part> <tp:taxon-name-part taxon-name-part-type="species">vasilinae</tp:taxon-name-part></tp:taxon-name></italic>, Fig. <xref ref-type="fig" rid="F9">59</xref>).</p><p>Subcoxae 1 of I, II and III legs with 5–6, 6, 5 chaetae, subcoxae 2 with 1, 5, 5, coxae with 3, 10, 13, trochanters with 11, 12, 10, femora with 20, 20, 19–20, tibiotarsi with four rows of chaetae (distal whorl (A+T)+B+C): 11+8+3, 11+8+3, 11+8+3-4 chaetae respectively. Claw with strong denticle in 1/2 of inner edge of claw (Fig. <xref ref-type="fig" rid="F7">49</xref>). Empodial appendage of the same length as inner edge of claw, without basal lamella. (Fig. <xref ref-type="fig" rid="F7">49</xref>).</p></tp:treatment-sec><tp:treatment-sec sec-type="etymology" id="SECID0EHWAI"><title>Etymology.</title><p>The name of the new species refers to the Tuva Republic (Russian Federation), the place where the type specimens were collected.</p></tp:treatment-sec><tp:treatment-sec sec-type="discussion" id="SECID0EMWAI"><title>Discussion.</title><p>
            <italic><tp:taxon-name><tp:taxon-name-part taxon-name-part-type="genus">Protaphorura</tp:taxon-name-part> <tp:taxon-name-part taxon-name-part-type="species">tuvinica</tp:taxon-name-part></tp:taxon-name></italic> sp. n. belongs to the group of <italic><tp:taxon-name><tp:taxon-name-part taxon-name-part-type="genus">Protaphorura</tp:taxon-name-part></tp:taxon-name></italic> species without pseudocelli on subcoxa 1 of all legs and with 2+2 <abbrev xmlns:xlink="http://www.w3.org/1999/xlink" xlink:title="pseudocellus" id="ABBRID0EDXAI" xlink:type="simple">pso</abbrev> ventrally on head: <italic><tp:taxon-name><tp:taxon-name-part taxon-name-part-type="genus">Protaphorura</tp:taxon-name-part> <tp:taxon-name-part taxon-name-part-type="species">ombrophila</tp:taxon-name-part></tp:taxon-name></italic> (Stach, 1960), <italic><tp:taxon-name><tp:taxon-name-part taxon-name-part-type="genus">Protaphorura</tp:taxon-name-part> <tp:taxon-name-part taxon-name-part-type="species">kopetdagi</tp:taxon-name-part></tp:taxon-name></italic> Pomorski, 1994, <italic><tp:taxon-name><tp:taxon-name-part taxon-name-part-type="genus">Protaphorura</tp:taxon-name-part> <tp:taxon-name-part taxon-name-part-type="species">salsa</tp:taxon-name-part></tp:taxon-name></italic> Kaprus’, Paśnik &amp; Weiner, 2014, <italic><tp:taxon-name><tp:taxon-name-part taxon-name-part-type="genus">Protaphorura</tp:taxon-name-part> <tp:taxon-name-part taxon-name-part-type="species">bakhchisaraica</tp:taxon-name-part></tp:taxon-name></italic> Kaprus’, Paśnik &amp; Weiner, 2014 and <italic><tp:taxon-name><tp:taxon-name-part taxon-name-part-type="genus">Protaphorura</tp:taxon-name-part> <tp:taxon-name-part taxon-name-part-type="species">ajudagi</tp:taxon-name-part></tp:taxon-name></italic> Pomorski, Skarżyński &amp; Kaprus’, 1998. All these species inhabit the territory of southern Palearctic from Crimean Peninsula to central Asia and southern Siberia.</p><!--PageBreak--><p>The new species has the pseudocellar formula the same as in <italic><tp:taxon-name><tp:taxon-name-part taxon-name-part-type="species">kopetdagi</tp:taxon-name-part></tp:taxon-name></italic> (32/022/33332) when the other posses the different number of pseudocelli. The males of <italic><tp:taxon-name><tp:taxon-name-part taxon-name-part-type="genus">Protaphorura</tp:taxon-name-part> <tp:taxon-name-part taxon-name-part-type="species">kopetdagi</tp:taxon-name-part></tp:taxon-name></italic>, <italic><tp:taxon-name><tp:taxon-name-part taxon-name-part-type="genus">Protaphorura</tp:taxon-name-part> <tp:taxon-name-part taxon-name-part-type="species">salsa</tp:taxon-name-part></tp:taxon-name></italic>, <italic><tp:taxon-name><tp:taxon-name-part taxon-name-part-type="genus">Protaphorura</tp:taxon-name-part> <tp:taxon-name-part taxon-name-part-type="species">bakhchisaraica</tp:taxon-name-part></tp:taxon-name></italic> and <italic><tp:taxon-name><tp:taxon-name-part taxon-name-part-type="genus">Protaphorura</tp:taxon-name-part> <tp:taxon-name-part taxon-name-part-type="species">ajudagi</tp:taxon-name-part></tp:taxon-name></italic> are armed with the male ventral organ whereas the new species and <italic><tp:taxon-name><tp:taxon-name-part taxon-name-part-type="genus">Protaphorura</tp:taxon-name-part> <tp:taxon-name-part taxon-name-part-type="species">ombrophila</tp:taxon-name-part></tp:taxon-name></italic> have males devoided of the organ. <italic><tp:taxon-name><tp:taxon-name-part taxon-name-part-type="genus">Protaphorura</tp:taxon-name-part> <tp:taxon-name-part taxon-name-part-type="species">tuvinica</tp:taxon-name-part></tp:taxon-name></italic> differs also from the latter species by the number of <abbrev xmlns:xlink="http://www.w3.org/1999/xlink" xlink:title="pseudocellus" id="ABBRID0EC2AI" xlink:type="simple">pso</abbrev> on <abbrev xmlns:xlink="http://www.w3.org/1999/xlink" xlink:title="abdominal segments" id="ABBRID0EG2AI" xlink:type="simple">Abd</abbrev>. terga IV-V (3,2 in the new species and 4,2 in <italic><tp:taxon-name><tp:taxon-name-part taxon-name-part-type="genus">Protaphorura</tp:taxon-name-part> <tp:taxon-name-part taxon-name-part-type="species">ombrophila</tp:taxon-name-part></tp:taxon-name></italic>).</p></tp:treatment-sec><tp:treatment-sec><!--Section generated to contain objects referenced in tp:taxon-treatment.--><fig id="F9" position="float" orientation="portrait"><label>Figures 58–59.</label><caption><p>Chaetotaxy of anal valves: <bold>58</bold> <italic><tp:taxon-name><tp:taxon-name-part taxon-name-part-type="genus">Protaphorura</tp:taxon-name-part> <tp:taxon-name-part taxon-name-part-type="species">jernika</tp:taxon-name-part></tp:taxon-name></italic> <bold>59</bold> <italic><tp:taxon-name><tp:taxon-name-part taxon-name-part-type="genus">Protaphorura</tp:taxon-name-part> <tp:taxon-name-part taxon-name-part-type="species">vasilinae</tp:taxon-name-part></tp:taxon-name></italic>.</p></caption><graphic xmlns:xlink="http://www.w3.org/1999/xlink" xlink:href="zookeys-620-119-g009.jpg" position="float" orientation="portrait" xlink:type="simple" id="oo_104703.jpg"/></fig></tp:treatment-sec></tp:taxon-treatment>
