# Supplementary material for: Collembola of the genus Protaphorura Absolon, 1901 (Onychiuridae) in the Eastern Palearctic: morphology, distribution, identification key
Source: Zookeys. 2016 Sep 29;(620):119–50. doi: 10.3897/zookeys.620.9372 (PMC5102424; doi:10.3897/zookeys.620.9372)
Supplement: XML Treatment for Protaphorura vasilinae [file zookeys.620.9372-treatment8.xml]

<!DOCTYPE tp:taxon-treatment
  PUBLIC "-//TaxonX//DTD Taxonomic Treatment Publishing DTD v0 20100105//EN" "tax-treatment-NSO.dtd">
<tp:taxon-treatment xmlns:tp="http://www.plazi.org/taxpub"><tp:treatment-meta><kwd-group><label>Taxon classification</label><kwd><named-content content-type="kingdom">Animalia</named-content></kwd><kwd><named-content content-type="order">Collembola</named-content></kwd><kwd><named-content content-type="family">Onychiuridae</named-content></kwd></kwd-group><mixed-citation publication-type="journal"><person-group><name><surname>Kaprus’</surname><given-names>Igor</given-names></name><name><surname>Weiner</surname><given-names>Wanda</given-names></name><name><surname>Paśnik</surname><given-names>Grzegorz</given-names></name></person-group><article-title><tp:taxon-name><tp:taxon-name-part taxon-name-part-type="order">Collembola</tp:taxon-name-part></tp:taxon-name> of the genus <italic><tp:taxon-name><tp:taxon-name-part taxon-name-part-type="genus">Protaphorura</tp:taxon-name-part></tp:taxon-name></italic> Absolon, 1901 (<tp:taxon-name><tp:taxon-name-part taxon-name-part-type="family">Onychiuridae</tp:taxon-name-part></tp:taxon-name>) in the Eastern Palearctic: morphology, distribution, identification key</article-title><source>Zookeys</source><day>29</day><month>9</month><year>2016</year><volume>2016</volume><issue>620</issue><fpage>119</fpage><lpage>150</lpage><pub-id pub-id-type="doi">10.3897/zookeys.620.9372</pub-id></mixed-citation></tp:treatment-meta><tp:nomenclature><tp:taxon-name>
            <tp:taxon-name-part taxon-name-part-type="genus">Protaphorura</tp:taxon-name-part>
            <tp:taxon-name-part taxon-name-part-type="species">vasilinae</tp:taxon-name-part>
            <object-id xmlns:xlink="http://www.w3.org/1999/xlink" content-type="zoobank" xlink:type="simple">http://zoobank.org/80C4CF4F-0711-488A-AB00-5EEFAEA30B20</object-id>
          </tp:taxon-name><tp:taxon-status xmlns:xlink="http://www.w3.org/1999/xlink" xlink:type="simple">sp. n.</tp:taxon-status><xref ref-type="fig" rid="F8">Figs 51–57</xref><xref ref-type="fig" rid="F9">, 59</xref><!--PageBreak--></tp:nomenclature><tp:treatment-sec sec-type="type material" id="SECID0EB4AI"><title>Type material.</title><p>Holotype (female): Russia, West Siberia, 25 km S of Novosibirsk, Akademgorodok, lawn, soil, 400 m alt., <named-content xmlns:xlink="http://www.w3.org/1999/xlink" content-type="dwc:verbatimCoordinates" xlink:type="simple"><named-content content-type="geo-json" specific-use="{&#34;type&#34;:&#34;Point&#34;,&#34;coordinates&#34;:[83.133333,54.816667]}" id="NCID0EK4AI" xlink:type="simple">54°49'N, 83°08'E</named-content></named-content>, 2.X.1994, leg. S.K. Stebaeva (<named-content xmlns:xlink="http://www.w3.org/1999/xlink" content-type="dwc:institutional_code" xlink:type="simple">SNHM</named-content>). Paratypes: 7 females and 6 juveniles, same data as holotype (<named-content xmlns:xlink="http://www.w3.org/1999/xlink" content-type="dwc:institutional_code" xlink:type="simple">SNHM</named-content> – 3 paratype females and 3 juveniles, <abbrev xmlns:xlink="http://www.w3.org/1999/xlink" content-type="institution" xlink:title="Institute of Systematics and Evolution of Animals, Polish Academy of Sciences, Kraków, Poland" id="ABBRID0E64AI" xlink:type="simple">ISEA</abbrev> – 4 paratype females and 3 juveniles); 2 females and 3 juveniles: Russia, N-E Altai, Turochak Region, meadow, soil, 11.VI.2002, leg. E. Sleptsova (<named-content xmlns:xlink="http://www.w3.org/1999/xlink" content-type="dwc:institutional_code" xlink:type="simple">SNHM</named-content>).</p></tp:treatment-sec><tp:treatment-sec sec-type="diagnosis" id="SECID0ET5AI"><title>Diagnosis.</title><p>
            <abbrev xmlns:xlink="http://www.w3.org/1999/xlink" xlink:title="postantennal organ" id="ABBRID0EZ5AI" xlink:type="simple">PAO</abbrev> with 32–36 simple vesicles. Pso formula dorsally 32/022/33332, ventrally 2/000/0001, subcoxae 1 of I–III legs with 1,1,1 <abbrev xmlns:xlink="http://www.w3.org/1999/xlink" xlink:title="pseudocellus" id="ABBRID0E45AI" xlink:type="simple">pso</abbrev> respectively. Submedial <abbrev xmlns:xlink="http://www.w3.org/1999/xlink" xlink:title="pseudocellus" id="ABBRID0EB6AI" xlink:type="simple">pso</abbrev> a and b on <abbrev xmlns:xlink="http://www.w3.org/1999/xlink" xlink:title="abdominal segments" id="ABBRID0EF6AI" xlink:type="simple">Abd</abbrev>. terga I–II located far apart. Psx formula on <abbrev xmlns:xlink="http://www.w3.org/1999/xlink" xlink:title="abdominal segments" id="ABBRID0EJ6AI" xlink:type="simple">Abd</abbrev>. sterna: 110001<sup>m</sup>. <abbrev xmlns:xlink="http://www.w3.org/1999/xlink" xlink:title="thoracic segments" id="ABBRID0EP6AI" xlink:type="simple">Th</abbrev>. tergum I with 10–11+10– 11 chaetae, chaeta m absent. Chaetae s' absent on <abbrev xmlns:xlink="http://www.w3.org/1999/xlink" xlink:title="abdominal segments" id="ABBRID0ET6AI" xlink:type="simple">Abd</abbrev>. terga I–III and present on <abbrev xmlns:xlink="http://www.w3.org/1999/xlink" xlink:title="abdominal segments" id="ABBRID0EX6AI" xlink:type="simple">Abd</abbrev>. tergum V. Manubrial field with 25–28 chaetae in 6 rows. Claw without lateral denticles.</p></tp:treatment-sec><tp:treatment-sec sec-type="description" id="SECID0E26AI"><title>Description.</title><p>Holotype (female) length 1.5 mm, length of paratypes: 1.4–1.7 mm (females). Shape of body typical of the genus: cylindrical with strong <abbrev xmlns:xlink="http://www.w3.org/1999/xlink" xlink:title="anal spines" id="ABBRID0EBABI" xlink:type="simple">AS</abbrev> on distinct papillae (Fig. <xref ref-type="fig" rid="F8">51</xref>). Colour in alcohol yellowish-white. Granulation more or less uniform, distinct. Usually 10–12 grains around each <abbrev xmlns:xlink="http://www.w3.org/1999/xlink" xlink:title="pseudocellus" id="ABBRID0EPABI" xlink:type="simple">pso</abbrev>.</p><fig id="F8" position="float" orientation="portrait"><label>Figures 51–57.</label><caption><p>
          <italic><tp:taxon-name><tp:taxon-name-part taxon-name-part-type="genus">Protaphorura</tp:taxon-name-part> <tp:taxon-name-part taxon-name-part-type="species">vasilinae</tp:taxon-name-part></tp:taxon-name></italic>: <bold>51</bold> habitus and dorsal chaetotaxy <bold>52</bold> <abbrev xmlns:xlink="http://www.w3.org/1999/xlink" xlink:title="sensory organ of Ant. III" id="ABBRID0EJBBI" xlink:type="simple">AIIIO</abbrev> <bold>53</bold> ventral side of <abbrev xmlns:xlink="http://www.w3.org/1999/xlink" xlink:title="antennal segments" id="ABBRID0EPBBI" xlink:type="simple">Ant</abbrev>. IV <bold>54</bold> <abbrev xmlns:xlink="http://www.w3.org/1999/xlink" xlink:title="postantennal organ" id="ABBRID0EVBBI" xlink:type="simple">PAO</abbrev> and anterior cephalic pseudocelli <bold>55</bold> tibiotarsal chaetotaxy and claw of leg III <bold>56</bold> right part of head ventrally <bold>57</bold> chaetotaxy of <abbrev xmlns:xlink="http://www.w3.org/1999/xlink" xlink:title="abdominal segments" id="ABBRID0E6BBI" xlink:type="simple">Abd</abbrev>. sternum IV.</p></caption><graphic xmlns:xlink="http://www.w3.org/1999/xlink" xlink:href="zookeys-620-119-g008.jpg" position="float" orientation="portrait" xlink:type="simple" id="oo_104702.jpg"/></fig><p>Antennae slightly shorter than the head, their base well marked. <abbrev xmlns:xlink="http://www.w3.org/1999/xlink" xlink:title="antennal segments" id="ABBRID0EKCBI" xlink:type="simple">Ant</abbrev>. I with 10 chaetae, <abbrev xmlns:xlink="http://www.w3.org/1999/xlink" xlink:title="antennal segments" id="ABBRID0EOCBI" xlink:type="simple">Ant</abbrev>. II with 16 chaetae. <abbrev xmlns:xlink="http://www.w3.org/1999/xlink" xlink:title="sensory organ of Ant. III" id="ABBRID0ESCBI" xlink:type="simple">AIIIO</abbrev> consisting of 5 guard chaetae, 5 papillae, 2 smooth sensory rods, 2 straight and granulated sensory clubs, ventro-lateral microsensillum present (Fig. <xref ref-type="fig" rid="F8">52</xref>). <abbrev xmlns:xlink="http://www.w3.org/1999/xlink" xlink:title="antennal segments" id="ABBRID0E1CBI" xlink:type="simple">Ant</abbrev>. IV with subapical organite in unprotected cavity without clear cuticular papilla (Fig. <xref ref-type="fig" rid="F8">53</xref>). Microsensillum on antennal segment IV in usual position above second proximal row of chaetae. Ventrally <abbrev xmlns:xlink="http://www.w3.org/1999/xlink" xlink:title="antennal segments" id="ABBRID0ECDBI" xlink:type="simple">Ant</abbrev>. IV with numerous chaetae (ca. 50–55). <abbrev xmlns:xlink="http://www.w3.org/1999/xlink" xlink:title="antennal segments" id="ABBRID0EGDBI" xlink:type="simple">Ant</abbrev>. IV with 8–11 slightly differentiated sensilla (Fig. <xref ref-type="fig" rid="F8">53</xref>).</p><p>
            <abbrev xmlns:xlink="http://www.w3.org/1999/xlink" xlink:title="postantennal organ" id="ABBRID0EQDBI" xlink:type="simple">PAO</abbrev> of middle length, consisting of 32–36 simple vesicles (Fig. <xref ref-type="fig" rid="F8">54</xref>). Labral formula of chaetae: 4/342. Maxillary outer lobe with simple palp, basal chaeta and with two sublobal hairs. Labial palp of type A. Labium with 7 proximal, 4 basomedian (E, F, G, and f), and 6 basolateral chaetae (a, b, c, d, e, e’). Papillae A-E with 1, 4, 0, 3, 3 guard chaetae respectively.</p><p>Pso formula dorsally 32/022/33332, ventrally 2/000/0001 (Figs <xref ref-type="fig" rid="F8">51</xref>, <xref ref-type="fig" rid="F8">56</xref>, <xref ref-type="fig" rid="F8">57</xref>). Subcoxae 1 of I– III legs with one <abbrev xmlns:xlink="http://www.w3.org/1999/xlink" xlink:title="pseudocellus" id="ABBRID0EGEBI" xlink:type="simple">pso</abbrev> and one <abbrev xmlns:xlink="http://www.w3.org/1999/xlink" xlink:title="parapseudocellus" id="ABBRID0EKEBI" xlink:type="simple">psx</abbrev> each. Submedial <abbrev xmlns:xlink="http://www.w3.org/1999/xlink" xlink:title="pseudocellus" id="ABBRID0EOEBI" xlink:type="simple">pso</abbrev> a and b on <abbrev xmlns:xlink="http://www.w3.org/1999/xlink" xlink:title="abdominal segments" id="ABBRID0ESEBI" xlink:type="simple">Abd</abbrev>. <!--PageBreak-->terga I–II located far apart, i.e. on similar distance as on <abbrev xmlns:xlink="http://www.w3.org/1999/xlink" xlink:title="abdominal segments" id="ABBRID0EYEBI" xlink:type="simple">Abd</abbrev>. tergum III (Fig. <xref ref-type="fig" rid="F8">51</xref>). Psx present on <abbrev xmlns:xlink="http://www.w3.org/1999/xlink" xlink:title="abdominal segments" id="ABBRID0EAFBI" xlink:type="simple">Abd</abbrev>. sterna I–II and VI (<abbrev xmlns:xlink="http://www.w3.org/1999/xlink" xlink:title="parapseudocellus" id="ABBRID0ELFBI" xlink:type="simple">psx</abbrev> formula 0/000/110001<sup>m</sup>). Psp formula dorsally 0/011/1111, ventrally: 0/111/01<sup>m</sup>1<sup>m</sup>1<sup>m</sup> , coxae with 1 <abbrev xmlns:xlink="http://www.w3.org/1999/xlink" xlink:title="pseudopore" id="ABBRID0EXFBI" xlink:type="simple">psp</abbrev> each.</p><!--PageBreak--><p>Dorsal chaetotaxy rather symmetrical, as in Fig. <xref ref-type="fig" rid="F8">51</xref>. Dorsal chaetae well differentiated into macrochaetae and microchaetae. Sensory chaetae s indistinct on body. On head p2 chaetae are displaced forward in relation to p1 and p3. Chaetae p6 located between pseudocelli a and b on head. <abbrev xmlns:xlink="http://www.w3.org/1999/xlink" xlink:title="thoracic segments" id="ABBRID0ECGBI" xlink:type="simple">Th</abbrev>. tergum I with 10–11+10–11 chaetae, chaeta m absent (chaetotaxy type i2–3-). Both <abbrev xmlns:xlink="http://www.w3.org/1999/xlink" xlink:title="thoracic segments" id="ABBRID0EGGBI" xlink:type="simple">Th</abbrev>. terga II and III with lateral microsensilla and with 5+5 or 6+6 axial microchaetae. Chaetae s' absent on <abbrev xmlns:xlink="http://www.w3.org/1999/xlink" xlink:title="abdominal segments" id="ABBRID0EKGBI" xlink:type="simple">Abd</abbrev>. terga I–III and present on <abbrev xmlns:xlink="http://www.w3.org/1999/xlink" xlink:title="abdominal segments" id="ABBRID0EOGBI" xlink:type="simple">Abd</abbrev>. tergum V. On <abbrev xmlns:xlink="http://www.w3.org/1999/xlink" xlink:title="abdominal segments" id="ABBRID0ESGBI" xlink:type="simple">Abd</abbrev>. tergum IV in axial area between M2 and P2 macrochaetae located 7–8 chaetae, medial chaeta m0 present (Fig. <xref ref-type="fig" rid="F8">51</xref>). <abbrev xmlns:xlink="http://www.w3.org/1999/xlink" xlink:title="abdominal segments" id="ABBRID0E1GBI" xlink:type="simple">Abd</abbrev>. tergum V usually with 2 unpaired microchaeta m0 and p0 (sometimes m0 absent) (Fig. <xref ref-type="fig" rid="F8">51</xref>). <abbrev xmlns:xlink="http://www.w3.org/1999/xlink" xlink:title="abdominal segments" id="ABBRID0ECHBI" xlink:type="simple">Abd</abbrev>. tergum VI with medial chaetae m0. Relative position of prespinal microchaetae of subparallel type (Fig. <xref ref-type="fig" rid="F8">51</xref>). M/s ratio on abdominal tergum V as 14.9–16/5.6–5.2 (<abbrev xmlns:xlink="http://www.w3.org/1999/xlink" xlink:title="anal spines" id="ABBRID0ERHBI" xlink:type="simple">AS</abbrev> = 10). <abbrev xmlns:xlink="http://www.w3.org/1999/xlink" xlink:title="anal spines" id="ABBRID0E2HBI" xlink:type="simple">AS</abbrev> 1.1 times longer than inner edge of claw and 3.1 times longer than their basal diameter.</p><p>Chaetotaxy of ventral side of head as in Fig. <xref ref-type="fig" rid="F8">56</xref>. Perilabial area with 4+4 a-chaetae. Postlabial chaetae 4–5+4–5 along ventral groove. <abbrev xmlns:xlink="http://www.w3.org/1999/xlink" xlink:title="thoracic segments" id="ABBRID0ELIBI" xlink:type="simple">Th</abbrev>. sterna I–III without chaetae. <abbrev xmlns:xlink="http://www.w3.org/1999/xlink" xlink:title="ventral tube" id="ABBRID0EPIBI" xlink:type="simple">VT</abbrev> with ca. 8–9+8–9 chaetae, and 2 chaetae at base. Chaetotaxy of <abbrev xmlns:xlink="http://www.w3.org/1999/xlink" xlink:title="abdominal segments" id="ABBRID0EWIBI" xlink:type="simple">Abd</abbrev>. sternum IV as in Fig. <xref ref-type="fig" rid="F8">57</xref>. Furcal rudiment: cuticular fold (located on the anterior edge of the sternum) with 2+2 dental microchaetae in 2 rows. Chaetotaxy of manubrial field: 4 chaetae present in ma-row, 4 chaetae in ma’-row, 4–5 chaetae in mm’’-row, 5–6 chaetae in mm’-row, 4 chaetae in mm-row and 4–5 chaetae in mp-row (in adult specimens) (Fig. <xref ref-type="fig" rid="F8">56</xref>). <abbrev xmlns:xlink="http://www.w3.org/1999/xlink" xlink:title="male ventral organ" id="ABBRID0ECJBI" xlink:type="simple">MVO</abbrev> absent. Each lateral anal valves with a0 and 2a1 (a2 absent); upper anal valve with chaetae a0, 2a2, 2b1, 2b2, c0, 2c1 and 2c2 (Fig. <xref ref-type="fig" rid="F9">59</xref>).</p><fig id="F9" position="float" orientation="portrait"><label>Figures 58–59.</label><caption><p>Chaetotaxy of anal valves: <bold>58</bold> <italic><tp:taxon-name><tp:taxon-name-part taxon-name-part-type="genus">Protaphorura</tp:taxon-name-part> <tp:taxon-name-part taxon-name-part-type="species">jernika</tp:taxon-name-part></tp:taxon-name></italic> <bold>59</bold> <italic><tp:taxon-name><tp:taxon-name-part taxon-name-part-type="genus">Protaphorura</tp:taxon-name-part> <tp:taxon-name-part taxon-name-part-type="species">vasilinae</tp:taxon-name-part></tp:taxon-name></italic>.</p></caption><graphic xmlns:xlink="http://www.w3.org/1999/xlink" xlink:href="zookeys-620-119-g009.jpg" position="float" orientation="portrait" xlink:type="simple" id="oo_104703.jpg"/></fig><p>Subcoxae 1 of I, II and III legs with 5, 6–7, 6 chaetae, subcoxae 2 with 1, 5, 4, coxae with 3, 10–11, 13, trochanters with 11, 11, 10, femora with 18, 18, 18, tibiotarsi with four rows of chaetae (distal whorl (A+T)+B+C): 11+8+3, 11+8+3, 11+8+4 chaetae respectively. Claw with strong denticle in the 1/2 of inner edge of claw (Fig. <!--PageBreak-->55). Empodial appendage of the same length as inner edge of claw, without basal lamella. (Fig. <xref ref-type="fig" rid="F8">55</xref>).</p></tp:treatment-sec><tp:treatment-sec sec-type="etymology" id="SECID0EXKBI"><title>Etymology.</title><p>The species is cordially dedicated to Vasilina, a granddaughter of Dr. Sophya Stebaeva.</p></tp:treatment-sec><tp:treatment-sec sec-type="discussion" id="SECID0E3KBI"><title>Discussion.</title><p>The same number of <abbrev xmlns:xlink="http://www.w3.org/1999/xlink" xlink:title="pseudocellus" id="ABBRID0ECLBI" xlink:type="simple">pso</abbrev> on body ventrally (2+2 on head and 1+1 on <abbrev xmlns:xlink="http://www.w3.org/1999/xlink" xlink:title="abdominal segments" id="ABBRID0EGLBI" xlink:type="simple">Abd</abbrev>. sternum V), the presence of pseudocelli on subcoxae 1 of all legs, 2+2 posterior cephalic <abbrev xmlns:xlink="http://www.w3.org/1999/xlink" xlink:title="pseudocellus" id="ABBRID0EKLBI" xlink:type="simple">pso</abbrev> and 2+2 <abbrev xmlns:xlink="http://www.w3.org/1999/xlink" xlink:title="pseudocellus" id="ABBRID0EOLBI" xlink:type="simple">pso</abbrev> on <abbrev xmlns:xlink="http://www.w3.org/1999/xlink" xlink:title="abdominal segments" id="ABBRID0ESLBI" xlink:type="simple">Abd</abbrev>. tergum V allow suggesting a close similarity between <italic><tp:taxon-name><tp:taxon-name-part taxon-name-part-type="genus">Protaphorura</tp:taxon-name-part> <tp:taxon-name-part taxon-name-part-type="species">vasilinae</tp:taxon-name-part></tp:taxon-name></italic> sp. n. and <italic><tp:taxon-name><tp:taxon-name-part taxon-name-part-type="genus">Protaphorura</tp:taxon-name-part> <tp:taxon-name-part taxon-name-part-type="species">jernika</tp:taxon-name-part></tp:taxon-name></italic> sp. n. (see also discussion of <italic><tp:taxon-name><tp:taxon-name-part taxon-name-part-type="genus">Protaphorura</tp:taxon-name-part> <tp:taxon-name-part taxon-name-part-type="species">jernika</tp:taxon-name-part></tp:taxon-name></italic> sp. n.). These species distinctly differ in the number of <abbrev xmlns:xlink="http://www.w3.org/1999/xlink" xlink:title="pseudocellus" id="ABBRID0EUMBI" xlink:type="simple">pso</abbrev> on <abbrev xmlns:xlink="http://www.w3.org/1999/xlink" xlink:title="thoracic segments" id="ABBRID0EYMBI" xlink:type="simple">Th</abbrev>. terga II–III and <abbrev xmlns:xlink="http://www.w3.org/1999/xlink" xlink:title="abdominal segments" id="ABBRID0E3MBI" xlink:type="simple">Abd</abbrev>. tergum IV (2+2,2+2 and 3+3 in <italic><tp:taxon-name><tp:taxon-name-part taxon-name-part-type="genus">Protaphorura</tp:taxon-name-part> <tp:taxon-name-part taxon-name-part-type="species">vasilinae</tp:taxon-name-part></tp:taxon-name></italic> vs 3+3,3+3 and 4+4 in <italic><tp:taxon-name><tp:taxon-name-part taxon-name-part-type="genus">Protaphorura</tp:taxon-name-part> <tp:taxon-name-part taxon-name-part-type="species">jernica</tp:taxon-name-part></tp:taxon-name></italic> respectively), in the formula of <abbrev xmlns:xlink="http://www.w3.org/1999/xlink" xlink:title="parapseudocellus" id="ABBRID0EUNBI" xlink:type="simple">psx</abbrev> on <abbrev xmlns:xlink="http://www.w3.org/1999/xlink" xlink:title="abdominal segments" id="ABBRID0EYNBI" xlink:type="simple">Abd</abbrev>. sterna (110001m in <italic><tp:taxon-name><tp:taxon-name-part taxon-name-part-type="genus">Protaphorura</tp:taxon-name-part> <tp:taxon-name-part taxon-name-part-type="species">vasilinae</tp:taxon-name-part></tp:taxon-name></italic> vs 111000 in <italic><tp:taxon-name><tp:taxon-name-part taxon-name-part-type="genus">Protaphorura</tp:taxon-name-part> <tp:taxon-name-part taxon-name-part-type="species">jernica</tp:taxon-name-part></tp:taxon-name></italic>) and in the chaetotaxy of <abbrev xmlns:xlink="http://www.w3.org/1999/xlink" xlink:title="thoracic segments" id="ABBRID0EQOBI" xlink:type="simple">Th</abbrev>. tergum I (chaetotaxy type i2–3- in <italic><tp:taxon-name><tp:taxon-name-part taxon-name-part-type="genus">Protaphorura</tp:taxon-name-part> <tp:taxon-name-part taxon-name-part-type="species">vasilinae</tp:taxon-name-part></tp:taxon-name></italic> vs i2–3m in <italic><tp:taxon-name><tp:taxon-name-part taxon-name-part-type="genus">Protaphorura</tp:taxon-name-part> <tp:taxon-name-part taxon-name-part-type="species">jernica</tp:taxon-name-part></tp:taxon-name></italic>) and <abbrev xmlns:xlink="http://www.w3.org/1999/xlink" xlink:title="abdominal segments" id="ABBRID0EIPBI" xlink:type="simple">Abd</abbrev>. tergum V (s’ present in <italic><tp:taxon-name><tp:taxon-name-part taxon-name-part-type="genus">Protaphorura</tp:taxon-name-part> <tp:taxon-name-part taxon-name-part-type="species">vasilinae</tp:taxon-name-part></tp:taxon-name></italic> vs s’ absent in <italic><tp:taxon-name><tp:taxon-name-part taxon-name-part-type="genus">Protaphorura</tp:taxon-name-part> <tp:taxon-name-part taxon-name-part-type="species">jernica</tp:taxon-name-part></tp:taxon-name></italic>).</p></tp:treatment-sec></tp:taxon-treatment>
